# Supplementary material for: Chronic High-Fat Diet Does Not Alter Overall Cancer Incidence in Trp53R270H/+ Mice
Source: Cancer Res Commun. 2026 Jun 8;6(6):1336–50. doi: 10.1158/2767-9764.CRC-25-0280 (PMC13244378; doi:10.1158/2767-9764.CRC-25-0280)
Supplement: Supplementary Table 1 — Detailed comparison of energy distribution, macronutrient mass composition, and micronutrient profiles between the standard Purina 5021 chow and the D12492 high-fat purified diet used in the study. [file crc-25-0280_supplementary_table_1_suppst1.xlsx]

## Sheet: Sheet1
Supplementary Table 1 - Compositional and macronutrient comparison of the experimental control chow diet (Lab Diet 5021) and purified high-fat diet (Research Diets D12492i)
Category	Nutrient (Units)	Purina 5021 Chow	D12492 High-Fat Purified
A. Energy & Macronutrient Energy Distribution	Gross Energy (kcal/g)	4.62	5.24
	Metabolizable Energy (kcal/g)	3.35	5.24
	% kcal from Protein	23.1	20
	% kcal from Fat	23.7	60
	% kcal from Carbohydrate	53.2	20
B. Macronutrient Mass Composition	Protein (% w/w)	21.5	26.2
	Total Fat (% w/w, acid hydrolysis)	11.1	34.9
	Carbohydrate (% by diff.)	46.3	26.3
B. Macronutrient Mass Composition	Cellulose (% w/w)	4.4	6.5
C. Micronutrients (Vitamins)	Vitamin A (IU/g)	30	5.169
	Vitamin D3 (IU/g)	3.4	1.2922
	Vitamin E (IU/kg)	59	64.6
	Vitamin K (menadione) (ppm)	3.2	0.6
	Thiamin (ppm)	86	7.8
	Riboflavin (ppm)	8	7.8
	Niacin (ppm)	87	38.8
	Pantothenic Acid (ppm)	22	20.7
	Folic Acid (ppm)	3	2.6
	Pyridoxine (ppm)	15	9
	Biotin (ppm)	0.3	0.3
	Vitamin B12 (mcg/kg)	51	12.9
D. Micronutrients (Minerals)	Calcium (%)	0.8	1.28
	Phosphorus (%)	0.82	0.388
	Potassium (%)	0.84	0.775
	Magnesium (%)	0.22	0.065
	Sodium (%)	0.28	0.129
	Chloride (%)	0.46	0.207
	Iron (ppm)	200	47.81
	Zinc (ppm)	130	37.47
	Manganese (ppm)	140	76.24
	Copper (ppm)	17	7.75
	Iodine (ppm)	1.6	0.26
	Chromium (ppm)	0.01	2.58
	Selenium (ppm)	0.45	0.21
E. Non-nutrient Bioactives	Phytoestrogens (mg/kg)	100–800	Absent/neg
	Antioxidants – Vitamin E (IU/kg)	59	64.6
	Endotoxins - lipopolysaccharide (EU/g)	17–57k	<200
