# Supplementary material for: Chronic High-Fat Diet Does Not Alter Overall Cancer Incidence in Trp53R270H/+ Mice
Source: Cancer Res Commun. 2026 Jun 8;6(6):1336–50. doi: 10.1158/2767-9764.CRC-25-0280 (PMC13244378; doi:10.1158/2767-9764.CRC-25-0280)
Supplement: Supplementary Table 2 — Comprehensive individual mouse records including genotype, sex, and diet assignments, longitudinal body weight and composition measurements, age at sacrifice, and detailed pathological assessments of tumor incidence and metastatic status. [file crc-25-0280_supplementary_table_2_suppst2.csv]

Supplementary Table 2 - Complete individual dataset tracking longitudinal body weight, EchoMRI body composition, survival metrics, and post-mortem tumor classifications.
	number	litter	tattoo	mother	genotype_mother	father	genotype_father	plug_date	birthdate	days_gestation	sex	genotype	diet	week_HFD	test.group	cage	weight_0w	weight_1.5w	weight_2w	weight_3w	weight_4w	fat_4w	lean_4w	weight_5w	weight_6w	weight_7w	weight_8w	fat_8w	lean_8w	weight_9w	weight_10w	weight_11w	weight_12w	weight_14w	weight_16w	fat_16w	lean_16w	weight_24w	weight_32w	fat_32w	lean_32w	weight_40w	fat_40w	lean_40w	weight_45w	weight_50w	fat_50w	lean_50w	weight_54w
1	Posp-1134	10	1	Posp-461	B6.p53	Posp-433	FVB.GFP	7/3/19	7/21/19	18	F	Tp53	HFD	8	6	108162	1.646	6.354	9.268	13.308	18.915	2.19	16.05	20.069	20.9	20.959	21.406	1.66	18.17	21.732	23.072	23.304	24.58	27.602	27.487	5.12	20.2	42.522	56.923	27.24	27.84	58.06	25.88	30.77	67.561	71.026	37.69	32.31	73.628
2	Posp-1135	10	3	Posp-461	B6.p53	Posp-433	FVB.GFP	7/3/19	7/21/19	18	F	Tp53	HFD	8	6	108162	1.517	6.408	9.093	12.64	18.771	2.14	15.98	20.341	20.577	20.424	20.828	1.3	18.05	20.761	22.041	23.495	24.685	27.778	27.859	5.65	20.58	37.746	52.245	25.26	25.64	51.673	21.96	28.29	62.059	66.035	35.51	29.22	67.977
3	Posp-1138	73	11	Posp-461	B6.p53	Posp-433	FVB.GFP	7/3/19	7/21/19	18	F	Tp53	NC	8	6	113640	1.68	6.551	9.245	13.293	19.184	2.2	16.31	19.718	20.402	20.246	20.404	1.36	17.38	20.675	21.617	21.674	22.739	24.171	23.904	2.18	19.84	28.175	30.96	6.34	23.18	40.67	14	24.35	45.088	50.973	23.16	26.19	57.487
4	Posp-1139	10	31	Posp-461	B6.p53	Posp-433	FVB.GFP	7/3/19	7/21/19	18	F	Tp53	NC	8	6	113640	1.68	6.734	9.349	13.523	19.094	2.29	16.12	21.711	22.562	22.449	22.757	2.25	18.76	23.411	23.595	24.202	24.975	26.747	26.296	3.79	20.43	38.325	NA	NA	NA	NA	NA	NA	NA	NA	NA	NA	NA
5	Posp-1173	11	30	Posp-273	B6.p53	Posp-307	FVB.GFP	7/10/19	7/28/19	18	F	Tp53	HFD	8	7	114702	1.663	4.099	5.106	8.152	14.605	1.31	12.36	19.08	18.648	19.288	18.409	1.39	15.49	19.866	21.112	23.25	22.478	22.823	22.326	1.75	19.39	29.907	37.47	13.06	22.26	35.564	8.95	25.03	38.351	NA	NA	NA	42.637
6	Posp-1174	11	11	Posp-273	B6.p53	Posp-307	FVB.GFP	7/10/19	7/28/19	18	F	Tp53	NC	8	7	114703	1.528	4.087	4.964	8.036	13.919	1.18	12.2	17.211	17.792	17.909	17.587	1.18	15.03	18.892	20.829	20.022	19.473	20.177	21.199	0.81	18.56	23.207	24.892	3.22	19.74	28.185	6.1	20.2	31.986	NA	NA	NA	38.333
7	Posp-1175	11	13	Posp-273	B6.p53	Posp-307	FVB.GFP	7/10/19	7/28/19	18	F	WT	HFD	8	7	114702	1.562	3.85	5.21	7.94	13.788	1.26	11.49	17.69	17.239	17.911	17.38	1.44	14.67	18.375	18.802	20.565	21.485	21.205	21.428	2.36	14.14	29.954	31.867	9.89	20.18	34.106	9.15	23.6	41.05	NA	NA	NA	44.703
8	Posp-1176	11	31	Posp-273	B6.p53	Posp-307	FVB.GFP	7/10/19	7/28/19	18	F	WT	NC	8	7	114703	1.788	4.619	5.96	9.244	15.375	1.37	13.09	18.355	18.294	19.089	19.204	0.99	16.73	20.326	20.536	20.677	20.553	21.65	21.952	1.11	19.07	26.48	24.867	1.57	20.81	26.866	3.39	21.34	31.483	NA	NA	NA	41.635
9	Posp-1178	11	4	Posp-273	B6.p53	Posp-307	FVB.GFP	7/10/19	7/28/19	18	F	WT	HFD	8	7	114702	1.71	4.455	5.42	8.677	14.54	1.5	12.36	18.588	18.623	19.243	18.869	1.24	16.32	20.035	21.32	21.87	22.717	22.312	22.58	2.22	18.55	25.825	29.699	6.35	21.23	32.833	8.06	23.7	35.753	NA	NA	NA	42.563
10	Posp-1179	11	40	Posp-273	B6.p53	Posp-307	FVB.GFP	7/10/19	7/28/19	18	F	WT	NC	8	7	114703	1.664	4.405	5.555	8.9	14.658	1.43	12.37	17.825	17.856	17.393	17.712	1.23	15.32	19.178	20.189	21.13	20.873	20.742	23.581	2.47	19.3	23.824	27.691	3.39	22.38	27.842	4.57	21.48	31.361	NA	NA	NA	39.847
11	Posp-1187	12	1	Posp-171	B6.p53	Posp-308	FVB.GFP	7/12/19	7/30/19	18	F	Tp53	HFD	8	8	114704	1.574	5.558	6.679	10.229	14.846	1.41	12.49	18.905	18.464	18.732	19.555	1.15	17	19.758	20.303	20.668	21.253	23.043	22.337	3.63	16.43	24.956	27.959	5.31	20.85	34.834	9.11	24.02	38.62	NA	NA	NA	40.549
12	Posp-1188	12	3	Posp-171	B6.p53	Posp-308	FVB.GFP	7/12/19	7/30/19	18	F	Tp53	NC	8	8	109004	1.776	5.944	7.13	11.389	15.95	1.52	13.52	19.066	19.114	19.205	19.835	1.08	17.17	20.646	20.789	22.922	22.415	22.887	23.821	2.83	20.17	25.635	27.871	3.4	22.15	36.457	11.01	23.55	44.241	NA	NA	NA	44.653
13	Posp-1189	12	10	Posp-171	B6.p53	Posp-308	FVB.GFP	7/12/19	7/30/19	18	F	Tp53	HFD	8	8	114704	1.646	5.543	6.959	10.78	15.872	1.12	13.94	18.933	18.607	18.971	18.511	1.01	15.98	19.979	20.853	21.971	23.481	22.027	22.08	2.86	19.73	25.926	29.077	5.49	21.6	35.424	9.55	24.04	38.178	NA	NA	NA	41.519
14	Posp-1190	12	30	Posp-171	B6.p53	Posp-308	FVB.GFP	7/12/19	7/30/19	18	M	Tp53	HFD	8	8	114705	1.642	5.743	7.031	10.559	17.702	1.63	15.04	23.799	25.642	26.809	27.393	1.31	24.53	28.728	29.525	29.612	30.964	32.577	33.436	5.26	26.71	49.185	44.674	11.22	31.1	54.166	17	35.92	53.919	NA	NA	NA	56.57
15	Posp-1191	12	11	Posp-171	B6.p53	Posp-308	FVB.GFP	7/12/19	7/30/19	18	F	WT	HFD	8	8	114704	1.481	5.162	6.394	10.036	15.189	1.34	12.74	18.971	19.119	19.198	19.103	0.92	16.66	19.761	20.577	21.89	22.554	21.86	22.093	2.52	19.27	26.736	33.997	10	22.27	43.098	16.6	25.15	48.191	NA	NA	NA	56.896
16	Posp-1192	12	31	Posp-171	B6.p53	Posp-308	FVB.GFP	7/12/19	7/30/19	18	M	Tp53	HFD	8	8	110204	1.603	5.52	6.772	10.389	17.174	1.32	15.11	23.182	24.654	25.418	26.178	1.46	23.02	26.163	27.746	28.966	30.659	32.097	32.888	4.47	20.05	48.956	39.735	7.04	29.27	45.767	9.89	34.07	49.61	NA	NA	NA	46.543
17	Posp-1193	12	13	Posp-171	B6.p53	Posp-308	FVB.GFP	7/12/19	7/30/19	18	F	Tp53	NC	8	8	109004	1.783	5.826	6.851	9.922	13.703	1.32	11.71	17.361	19.537	18.742	18.471	0.92	16.33	19.451	19.736	20.612	21.094	21.042	22.037	1.41	19.31	24.325	25.628	1.46	21.43	28.979	4.72	22.55	36.471	NA	NA	NA	39.303
18	Posp-1194	12	33	Posp-171	B6.p53	Posp-308	FVB.GFP	7/12/19	7/30/19	18	F	Tp53	NC	8	8	109004	1.487	5.623	7.011	10.171	15.411	1.85	12.54	18.7	19.411	19.999	19.945	2.07	16.46	21.408	21.683	23.45	22.24	22.83	23.812	1.4	21.17	26.732	29.37	4.97	22	38.252	13.26	23.3	43.31	NA	NA	NA	49.965
19	Posp-1195	12	4	Posp-171	B6.p53	Posp-308	FVB.GFP	7/12/19	7/30/19	18	M	WT	HFD	8	8	114705	1.764	5.999	7.353	11.965	18.943	1.84	16.41	23.899	18.913	26.448	27.78	1.8	24.57	29.067	29.622	31.676	33.579	36.871	38.494	11.97	27.11	50.124	43.561	9.8	31.13	46.376	11.05	33.05	40.657	NA	NA	NA	40.808
20	Posp-1196	12	40	Posp-171	B6.p53	Posp-308	FVB.GFP	7/12/19	7/30/19	18	F	Tp53	HFD	8	8	114704	1.584	5.878	7.214	10.198	14.529	1.29	12.22	19.158	25.719	20.067	20.408	1.21	17.97	21.438	23.342	24.342	24.973	24.191	24.589	3.79	20.08	32.032	37.873	13.77	22.41	44.535	17.13	26.11	50.47	NA	NA	NA	53.61
21	Posp-1379	13	1	Posp-172	B6.p53	Posp-308	FVB.GFP	8/1/19	8/19/19	18	M	Tp53	NC	8	9	111106	1.618	6.165	8.514	13.505	20.265	1.65	17.3	23.659	26.587	28.275	29.96	0.85	27.39	30.991	32.632	NA	33.595	35.658	35.015	2.98	30.08	39.574	41.273	7.77	33.15	45.154	9.62	33.56	47.558	47.953	9.17	35.75	47.455
22	Posp-1380	13	3	Posp-172	B6.p53	Posp-308	FVB.GFP	8/1/19	8/19/19	18	M	Tp53	NC	8	9	111106	1.615	6.023	8.04	13.798	20.574	1.76	18.08	25.896	27.912	28.695	30.115	1.05	26.98	30.861	31.898	NA	32.054	33.447	33.849	2.17	29.58	38.158	42.048	7.8	32.41	45.017	10.1	33.48	45.388	44.379	7.5	34.65	43.283
23	Posp-1382	13	30	Posp-172	B6.p53	Posp-308	FVB.GFP	8/1/19	8/19/19	18	M	Tp53	HFD	8	9	119271	1.589	5.991	8.008	14.037	21.063	1.69	18.22	25.052	27.979	29.876	30.866	1.11	28.27	30.741	33.82	NA	35.901	33.691	40.681	10.53	28.91	50.92	54.554	17.05	38.42	60.779	18.55	40.47	NA	NA	NA	NA	NA
24	Posp-1383	13	11	Posp-172	B6.p53	Posp-308	FVB.GFP	8/1/19	8/19/19	18	M	WT	HFD	8	9	112370	1.532	5.872	8.317	14.084	21.213	1.77	18.7	24.512	26.048	27.611	28.879	0.94	25.94	29.57	32.558	NA	34.338	37.092	39.763	9.86	28.15	49.044	49.517	13.58	35.18	NA	NA	NA	NA	NA	NA	NA	NA
25	Posp-1384	13	13	Posp-172	B6.p53	Posp-308	FVB.GFP	8/1/19	8/19/19	18	M	Tp53	HFD	8	9	112370	1.633	6.155	8.34	14.145	20.891	1.78	18.39	24.323	26.809	28.239	29.152	0.63	26.29	30.631	33.761	NA	35.394	37.066	39.783	9.35	28.3	51.078	52.569	15.07	36.25	NA	NA	NA	NA	NA	NA	NA	NA
26	Posp-1429	14	30	Posp-417	B6.p53	Posp-433	FVB.GFP	8/7/19	8/25/19	18	F	WT	NC	8	10	111988	1.548	5.562	7.748	10.973	16.716	1.32	14.1	18.625	18.212	18.356	18.096	0.9	15.57	NA	19.036	NA	19.948	20.797	21.513	2.41	17.62	22.547	24.876	2.27	20.49	30.012	5.8	22.35	35.974	42.676	17.05	23.75	38.825
27	Posp-1430	14	11	Posp-417	B6.p53	Posp-433	FVB.GFP	8/7/19	8/25/19	18	F	Tp53	HFD	8	10	112778	1.555	5.261	7.616	10.762	17.415	1.35	15.24	18.797	19.601	20.043	19.685	1.02	17.29	NA	19.973	NA	20.539	22.015	23.284	2.67	19.4	37.583	42.877	18.68	23.01	51.935	24.09	25.67	62.894	59.535	30.41	28.22	61.46
28	Posp-1431	14	13	Posp-417	B6.p53	Posp-433	FVB.GFP	8/7/19	8/25/19	18	F	Tp53	HFD	8	10	112778	1.64	5.468	7.233	11.258	17.785	1.74	14.78	19.384	18.884	19.441	19.327	1.06	16.94	NA	20.041	NA	21.005	19.016	NA	NA	NA	NA	NA	NA	NA	NA	NA	NA	NA	NA	NA	NA	NA
29	Posp-1433	14	33	Posp-417	B6.p53	Posp-433	FVB.GFP	8/7/19	8/25/19	18	F	Tp53	NC	8	10	111988	1.657	5.511	7.67	11.207	17.226	1.11	14.9	19.428	19.526	20.458	19.496	0.64	17.34	NA	20.172	NA	21.439	23.084	23.163	1.51	19.91	24.391	27.07	2.89	22.55	36.172	9.98	24.22	38.821	30.999	3.92	24.71	NA
30	Posp-1434	14	4	Posp-417	B6.p53	Posp-433	FVB.GFP	8/7/19	8/25/19	18	F	WT	HFD	8	10	112778	1.553	5.212	7.426	10.711	17.398	1.56	14.61	18.485	19.151	19.334	19.232	1.36	16.58	NA	20.522	NA	21.767	22.011	24.195	4.45	18.46	35.899	46.262	22.13	22.77	59.548	31.28	26.55	62.977	62.058	32.51	28.88	60.336
31	Posp-1508	15	1	Posp-418	B6.p53	Posp-432	FVB.GFP		8/27/19	NA	F	Tp53	NC	8	11	112215	1.804	6.328	7.157	11.265	17.448	1.37	14.65	18.51	18.602	18.475	18.949	1.59	17.15	NA	20.409	NA	21.336	22.379	23.511	1.62	18.53	23.816	NA	NA	NA	NA	NA	NA	NA	NA	NA	NA	NA
32	Posp-1509	15	10	Posp-418	B6.p53	Posp-432	FVB.GFP		8/27/19	NA	F	Tp53	NC	8	11	112215	1.622	6.177	7.001	10.558	17.703	1.85	14.46	19.075	19.938	19.704	19.793	0.48	17.92	NA	20.38	NA	21.411	21.637	22.983	2.44	18.94	24.915	24.895	1.91	21.32	35.134	8.83	24.31	38.616	46.065	19.45	25.31	46.806
33	Posp-1511	15	30	Posp-418	B6.p53	Posp-432	FVB.GFP		8/27/19	NA	F	Tp53	HFD	8	11	112788	1.356	5.788	6.779	10.846	16.75	1.45	14.09	18.144	18.253	18.65	19.212	1.15	17.53	NA	20.133	NA	21.177	21.712	22.442	2.93	16.97	27.501	25.956	3.55	20.63	37.323	11.83	23.6	43.271	47.972	21.92	24.24	44.05
34	Posp-1512	15	11	Posp-418	B6.p53	Posp-432	FVB.GFP		8/27/19	NA	F	WT	HFD	8	11	112788	1.679	6.195	6.941	10.615	17.04	1.54	14.19	18.219	18.573	18.199	18.983	0.81	17.07	NA	19.837	NA	21.358	23.352	26.631	5.21	19.81	31.261	31.257	7.44	21.94	45.976	18.63	25.02	50.098	56.712	28.76	26.42	56.027
35	Posp-1513	15	13	Posp-418	B6.p53	Posp-432	FVB.GFP		8/27/19	NA	F	Tp53	HFD	8	11	112788	1.672	6.409	7.153	10.823	17.365	1.74	13.63	18.742	20.006	19.825	19.969	1.47	18.13	NA	21.206	NA	23.121	23.942	27.054	5.34	18.84	34.428	39.257	14.57	22.77	46.204	20.06	23.83	53.986	54.377	27.43	26.01	54.924
36	Posp-1763	16	1	Posp-461	B6.p53	Posp-433	FVB.GFP		9/8/19	NA	F	WT	HFD	8	12	113284	1.672	6.473	7.398	11.178	16.889	1.88	14.42	19.027	19.968	NA	20.534	1.21	17.55	NA	21.266	NA	22.414	23.876	24.082	3.2	18.58	39.294	47.467	21.26	24.54	55.949	28.13	26.27	59.876	64.409	35.44	29.56	65.002
37	Posp-1764	16	3	Posp-461	B6.p53	Posp-433	FVB.GFP		9/8/19	NA	M	Tp53	HFD	8	12	113285	1.522	6.278	7.664	12.086	20.522	1.66	16.74	22.297	25.504	NA	25.391	1.98	21.71	NA	28.068	NA	28.4	29.929	31.615	5.36	23.7	45.105	48.018	17.17	28.84	53.993	19.4	31.94	53.462	55.922	19.45	35.31	55.596
38	Posp-1765	16	4	Posp-461	B6.p53	Posp-433	FVB.GFP		9/8/19	NA	F	WT	NC	8	12	114372	1.648	6.124	7.474	11.471	17.522	1.58	14.4	17.939	19.722	NA	20.186	1.16	17.4	NA	21.5	NA	22.246	23.232	23.801	1.27	20.79	48.098	28.367	4.02	22.79	35.424	8.14	24.41	37.984	39.358	13.3	24.28	42.982
39	Posp-1766	16	10	Posp-461	B6.p53	Posp-433	FVB.GFP		9/8/19	NA	F	WT	NC	8	12	114372	1.693	6.484	7.555	11.938	18.289	1.87	15.42	19.951	19.777	NA	20.429	1.02	17.78	NA	23.012	NA	24.816	24.665	26.161	2.73	20.53	50.756	37.708	12.15	24.55	42.161	14.27	25.54	47.594	47.073	20.49	26.3	51.202
40	Posp-1767	16	11	Posp-461	B6.p53	Posp-433	FVB.GFP		9/8/19	NA	M	Tp53	HFD	8	12	113285	1.718	6.617	7.838	12.554	20.945	2.6	17.21	22.613	26.576	NA	27.461	2.58	23.09	NA	28.516	NA	28.702	30.481	33.261	6.07	25.24	47.139	48.465	16.73	29.8	NA	NA	NA	NA	NA	NA	NA	NA
41	Posp-1768	16	13	Posp-461	B6.p53	Posp-433	FVB.GFP		9/8/19	NA	M	WT	HFD	8	12	113285	1.781	6.604	7.953	12.741	21.424	1.98	17.93	24.126	27.063	NA	27.397	1.82	23.54	NA	29.139	NA	30.18	31.787	33.397	6.99	24.26	48.918	48.159	15.91	30.5	55.903	18.83	34.68	54.524	56.369	18.77	36.95	56.198
42	Posp-1769	16	30	Posp-461	B6.p53	Posp-433	FVB.GFP		9/8/19	NA	F	WT	HFD	8	12	113284	1.71	6.944	7.962	13.238	18.062	1.99	15.2	20.019	20.47	NA	20.918	1.35	18.03	NA	21.589	NA	22.683	23.187	27.55	4.85	20.42	34.47	40.86	14.72	23.95	49.552	21.01	26.26	51.25	57.337	31.32	26.43	62.016
43	Posp-1770	16	31	Posp-461	B6.p53	Posp-433	FVB.GFP		9/8/19	NA	F	Tp53	HFD	8	12	113284	1.729	6.645	7.755	12.624	18.32	1.91	14.66	19.261	18.297	NA	18.972	0.57	17.2	NA	20.951	NA	23.023	27.871	32.842	11.43	19.53	47.954	48.05	22.64	23.11	53.037	25.91	25.95	52.911	56.042	30.25	26.18	57.942
44	Posp-1771	16	33	Posp-461	B6.p53	Posp-433	FVB.GFP		9/8/19	NA	F	Tp53	NC	8	12	114372	1.631	6.345	7.862	12.213	16.631	1.89	14.21	18.106	10.473	NA	19.565	1.06	17.07	NA	20.509	NA	21.202	21.809	23.36	1.37	19.61	45.379	28.806	4.59	22.64	34.746	7.69	24.08	40.165	43.843	18.14	25.79	43.57
45	Posp-1809	17	1	Posp-171	B6.p53	Posp-308	FVB.GFP	8/23/19	9/10/19	18	F	Tp53	HFD	8	13	114392	1.529	5.27	6.854	10.479	16.101	2.1	13.72	17.95	17.984	NA	18.828	1.06	16.23	NA	20.355	NA	22.158	23.069	26.673	7.07	18.02	35.848	35.573	11.67	21.77	41.926	17.31	22.72	42.92	46.889	23.29	23.57	46.861
46	Posp-1810	17	10	Posp-171	B6.p53	Posp-308	FVB.GFP	8/23/19	9/10/19	18	M	Tp53	HFD	8	13	114393	1.695	5.479	6.872	11.044	19.841	1.57	18.05	22.903	24.914	NA	28.392	2.2	24.41	NA	32.146	NA	33.393	36.025	37.715	6.33	28.73	43.768	44.354	11.54	30.37	44.19	11.9	31	46.18	45.837	12.72	32.32	44.547
47	Posp-1811	17	3	Posp-171	B6.p53	Posp-308	FVB.GFP	8/23/19	9/10/19	18	M	Tp53	HFD	8	13	114393	1.617	4.945	6.221	9.941	17.794	1.72	15.71	21.063	22.65	NA	25.748	1.66	22.61	NA	29.501	NA	31.582	31.582	31.193	2.76	25.98	45.113	49.434	16.94	30.93	52.485	16.15	35.24	53.24	57.057	18.07	37.27	55.354
48	Posp-1812	17	30	Posp-171	B6.p53	Posp-308	FVB.GFP	8/23/19	9/10/19	18	F	Tp53	NC	8	13	119322	1.399	4.739	6.24	9.257	14.397	1.52	12.88	17.027	17.421	NA	18.116	0.89	15.7	NA	20.035	NA	21.213	23.68	23.361	1.43	19.4	23.813	26.307	2.58	21.89	32.345	6.16	23.37	33.645	38.535	11.11	24.19	38.933
49	Posp-1813	17	11	Posp-171	B6.p53	Posp-308	FVB.GFP	8/23/19	9/10/19	18	M	WT	HFD	8	13	114393	1.743	4.358	6.51	9.969	19.598	1.66	17.55	23.013	25.169	NA	27.264	1.8	24.01	NA	31.289	NA	32.411	32.7	33.4	5.76	25.18	51.355	52.518	17.09	33.63	57.603	17.45	38.85	55.724	59.145	18.2	38.91	56.146
50	Posp-1814	17	13	Posp-171	B6.p53	Posp-308	FVB.GFP	8/23/19	9/10/19	18	M	Tp53	NC	8	13	114394	1.637	4.663	6.08	9.666	15.465	1.48	13.89	19.919	22.342	NA	26.103	1.18	23.85	NA	29.444	NA	30.209	30.585	30.676	0.93	27.35	33.583	36.815	4.67	30.26	38.136	5.94	30.53	40.446	43.563	7.31	32.29	46.332
51	Posp-1815	17	31	Posp-171	B6.p53	Posp-308	FVB.GFP	8/23/19	9/10/19	18	M	WT	NC	8	13	114394	1.577	5.274	6.995	10.788	19.003	1.84	16.57	22.59	24.767	NA	27.687	1.78	24.61	NA	30.896	NA	32.169	33.404	32.941	1.89	28.64	35.513	39.296	6.08	31.17	40.494	6.6	32.55	43.57	45.541	7.97	33.64	47.477
52	Posp-1816	17	33	Posp-171	B6.p53	Posp-308	FVB.GFP	8/23/19	9/10/19	18	M	WT	NC	8	13	114394	1.584	5.03	5.862	9.412	16.071	1.31	14.47	20.426	22.659	NA	25.97	1.87	23.01	NA	28.828	NA	30.277	31.504	32.091	1	27.89	33.872	33.834	1.62	29.25	34.388	1.58	30.1	37.031	35.049	3.01	29.44	39.389
53	Posp-1818	17	40	Posp-171	B6.p53	Posp-308	FVB.GFP	8/23/19	9/10/19	18	F	WT	HFD	8	13	114392	1.371	4.463	5.204	9.049	15.911	1.44	13.48	17.335	17.184	NA	17.547	0.76	15.76	NA	20.215	NA	20.501	19.737	21.601	2.79	16.84	30.484	32.337	10.28	20.05	36.175	12.65	21.4	37.699	41.899	19.93	21.76	44.217
54	Posp-1822	18	10	Posp-419	B6.p53	Posp-432	FVB.GFP		9/10/19	NA	F	WT	HFD	8	14	113550	1.781	5.125	5.496	8.765	16.155	1.77	14.7	18.126	18.666	NA	20.223	1.25	17.2	NA	21.176	NA	21.809	21.654	22.356	1.86	18.19	34.602	35.073	11.98	21.67	45.255	19.51	24.49	48.537	50.905	25.76	26.17	58.075
55	Posp-1823	18	3	Posp-419	B6.p53	Posp-432	FVB.GFP		9/10/19	NA	F	Tp53	HFD	8	14	113550	1.68	4.887	5.826	8.722	15.474	1.85	13.42	17.931	18.194	NA	19.353	1.93	15.67	NA	21.759	NA	24.633	23.261	22.491	2.65	17.47	32.621	34.704	13.15	20.15	41.905	16.42	24.51	39.518	43.568	18.26	25.38	46.516
56	Posp-1826	18	13	Posp-419	B6.p53	Posp-432	FVB.GFP		9/10/19	NA	F	Tp53	HFD	8	14	113550	1.684	4.723	5.592	8.617	15.688	1.69	14.18	18.137	18.815	NA	20.233	1.39	17.31	NA	21.347	NA	22.189	22.137	23.939	2.47	19.04	37.419	43.789	18.44	23.33	49.07	22.66	25.43	53.775	NA	NA	NA	NA
57	Posp-1828	18	33	Posp-419	B6.p53	Posp-432	FVB.GFP		9/10/19	NA	F	Tp53	NC	8	14	114396	1.576	4.789	5.329	8.333	15.085	1.28	13.37	16.866	17.013	NA	17.831	1.09	15.24	NA	18.628	NA	18.655	19.811	20.618	1.02	16.86	22.441	23.835	1.89	20.42	25.595	2.77	21.11	27.033	30.062	5.16	23.15	32.683
58	Posp-1829	18	4	Posp-419	B6.p53	Posp-432	FVB.GFP		9/10/19	NA	F	WT	NC	8	14	114396	1.666	4.803	5.404	7.839	15.063	1.56	13.98	18.505	18.607	NA	19.953	1.22	17.15	NA	21.078	NA	21.578	21.702	23.419	1.51	19.61	25.09	25.1	2.8	20.89	28.248	4.03	22.48	29.618	32.898	8.08	23.49	36.955
59	Posp-1830	18	40	Posp-419	B6.p53	Posp-432	FVB.GFP		9/10/19	NA	F	WT	NC	8	13	119322	1.71	4.764	5.334	8.253	14.904	1.51	13.42	17.883	18.526	NA	19.197	1.1	16.74	NA	20.834	NA	21.223	21.619	22.525	1.09	19.2	23.35	25.5	2.62	20.92	28.339	2.95	22.32	29.596	29.09	4.63	23.8	30.553
60	Posp-1972	19	1	Posp-271	B6.p53	Posp-307	FVB.GFP	9/5/19	9/24/19	19	F	WT	NC	8	15	117235	1.877	5.638	7.772	13.109	16.702	1.3	14.79	NA	18.937	NA	19.579	1.13	16.45	NA	19.825	NA	22.661	23.098	25.383	1.67	20.49	25.5	30.197	4.21	22.19	35.096	9.02	24.1	41.331	45.53	18.64	25.82	47.709
61	Posp-1973	19	10	Posp-271	B6.p53	Posp-307	FVB.GFP	9/5/19	9/24/19	19	F	Tp53	HFD	8	15	117236	1.742	5.98	7.604	11.719	14.562	1.45	12.89	NA	18.594	NA	19.958	0.98	17.41	NA	18.785	NA	20.829	22.551	24.774	2.61	20.24	27.608	34.147	9.47	24.99	36.345	9.74	25.29	43.27	38.707	12.81	24.99	43.752
62	Posp-1975	19	30	Posp-271	B6.p53	Posp-307	FVB.GFP	9/5/19	9/24/19	19	F	WT	HFD	8	15	117236	1.706	6.22	7.386	11.256	13.901	1.63	11.81	NA	18.134	NA	18.428	0.97	16.18	NA	18.826	NA	20.207	22.931	25.58	4.27	19.35	28.788	37.919	14.33	23.36	48.996	23.98	23.94	54.179	55.893	30.03	25.04	60.88
63	Posp-1976	19	11	Posp-271	B6.p53	Posp-307	FVB.GFP	9/5/19	9/24/19	19	F	WT	NC	8	15	117235	1.574	5.631	7.292	11.171	14.164	1.18	13.76	NA	18.716	NA	19.66	0.81	17.35	NA	20.883	NA	23.354	24.027	23.997	1.28	20.02	24.791	26.008	2.39	21.74	30.197	5.16	23.53	33.983	36.224	10.34	24.54	36.815
64	Posp-1977	19	13	Posp-271	B6.p53	Posp-307	FVB.GFP	9/5/19	9/24/19	19	F	Tp53	HFD	8	15	117236	1.653	5.93	8.075	12.652	16.485	1.31	14.16	NA	18.091	NA	19.07	0.92	16.81	NA	19.479	NA	20.945	22.277	23.07	2.08	19.22	27.986	36.28	13.12	23.34	42.413	17.11	24.02	47.243	46.223	21.41	24.1	49.475
65	Posp-1979	19	33	Posp-271	B6.p53	Posp-307	FVB.GFP	9/5/19	9/24/19	19	F	Tp53	NC	8	15	117235	1.781	6.251	7.987	13.136	17.441	1.54	14.48	NA	19.399	NA	19.915	0.87	17.72	NA	21.386	NA	22.403	22.885	24.338	1.62	20.63	25.329	30.183	5.07	23.61	36.523	10.36	23.98	38.943	42.192	15.01	25.87	42.674
66	Posp-1980	20	1	Posp-273	B6.p53	Posp-307	FVB.GFP		9/25/19	NA	F	WT	NC	8	16	117237	1.519	5.544	7.761	11.348	14.85	1.93	13.49	NA	17.98	NA	18.575	1.18	16.63	NA	20.549	NA	21.632	21.742	22.133	1.58	18.99	23.595	29.492	6.4	21.63	34.117	10.28	22.45	37.412	39.902	15.33	23.82	41.399
67	Posp-1981	20	10	Posp-273	B6.p53	Posp-307	FVB.GFP		9/25/19	NA	F	Tp53	NC	8	16	117237	1.772	5.943	8.115	12.053	15.333	1.58	13.44	NA	18.807	NA	19.817	1.12	17.26	NA	21.023	NA	22.967	23.718	24.942	1.87	21.15	26.059	31.409	6.09	24.12	38.183	11.63	24.89	43.744	49.479	23.25	25.33	52.349
68	Posp-1982	20	3	Posp-273	B6.p53	Posp-307	FVB.GFP		9/25/19	NA	F	WT	NC	8	16	117237	1.73	6.284	8.369	12.259	15.689	1.66	14.24	NA	18.653	NA	19.263	1.09	16.97	NA	21.405	NA	21.737	21.829	22.685	2.03	18.75	23.628	25.248	2.97	20.84	29.053	5.15	22.21	32.711	37.801	12.91	23.78	40.188
69	Posp-1983	20	30	Posp-273	B6.p53	Posp-307	FVB.GFP		9/25/19	NA	F	WT	HFD	8	16	117238	1.705	5.857	8.24	11.49	14.413	1.6	12.57	NA	18.79	NA	18.804	0.56	16.74	NA	18.542	NA	21.076	22.575	24.563	3.21	19.73	24.695	32.361	9.93	22.11	39.888	15.3	23.26	45.994	40.705	15.64	24.22	39.289
70	Posp-1984	20	11	Posp-273	B6.p53	Posp-307	FVB.GFP		9/25/19	NA	F	Tp53	HFD	8	16	117238	1.916	6.099	8.224	11.801	15.347	1.72	13.58	NA	19.75	NA	19.528	1.03	17.01	NA	19.725	NA	23.101	23.339	23.724	2.61	19	28.684	41.438	18.06	25.2	50.77	23.54	26.04	50.179	51.148	25.2	25.21	55.595
71	Posp-1985	20	13	Posp-273	B6.p53	Posp-307	FVB.GFP		9/25/19	NA	F	WT	HFD	8	16	117238	1.536	5.798	7.891	11.278	14.375	1.55	12.87	NA	16.476	NA	17.067	0.42	14.93	NA	17.079	NA	18.731	20.114	20.97	1.58	17.96	22.685	30.147	8.31	22.6	37.979	14.45	22.47	42.344	39.993	16.61	22.74	45.166
72	Posp-2134	21	1	Posp-172	B6.p53	Posp-308	FVB.GFP	9/13/19	10/2/19	19	M	WT	HFD	8	17	115762	1.774	5.633	8.093	NA	21.714	2.25	18.39	NA	26.692	NA	30.177	1.94	26.8	NA	30.7	NA	31.557	33.977	36.886	6.97	28.01	41.087	50.582	16.44	32.38	52.927	15.6	35.91	54.022	55.049	18.07	36.07	55.886
73	Posp-2135	21	10	Posp-172	B6.p53	Posp-308	FVB.GFP	9/13/19	10/2/19	19	M	Tp53	HFD	8	17	115762	1.763	5.597	7.806	NA	20.017	2.22	16.65	NA	27.53	NA	32.137	2.13	29	NA	33.34	NA	34.364	37.532	41.378	7.65	32.04	40.184	39.821	5.1	32.35	40.043	5.86	33.29	39.613	38.466	4.57	32.14	NA
74	Posp-2138	21	11	Posp-172	B6.p53	Posp-308	FVB.GFP	9/13/19	10/2/19	19	M	Tp53	HFD	8	17	115762	1.759	5.724	8.358	NA	21.796	1.84	18.99	NA	26.865	NA	29.867	1.7	26.88	NA	30.237	NA	31.925	34.647	37.148	7.23	28.12	43.665	52.267	16.66	33.29	54.862	17.45	35.6	55.329	57.645	19.43	36.81	56.676
75	Posp-2139	21	13	Posp-172	B6.p53	Posp-308	FVB.GFP	9/13/19	10/2/19	19	M	WT	NC	8	17	116593	1.67	5.487	7.977	NA	20.746	1.72	17.77	NA	24.865	NA	27.392	1.55	24.63	NA	27.747	NA	28.566	29.22	30.271	2.47	25.79	35.761	41.129	10.33	28.19	45.019	11.87	31.76	46.648	47.399	11.68	33.96	46.585
76	Posp-2140	21	31	Posp-172	B6.p53	Posp-308	FVB.GFP	9/13/19	10/2/19	19	M	Tp53	NC	8	17	116593	1.446	5.359	7.646	NA	18.117	2.21	15.24	NA	22.814	NA	25.003	1.4	22.51	NA	26.258	NA	27.446	28.363	30.234	3.23	24.84	37.618	42.601	11.74	28.97	45.763	11.66	32.06	48.856	50.89	11.48	36.76	50.437
77	Posp-2336	22	1	Posp-417	B6.p53	Posp-433	FVB.GFP	9/19/19	10/7/19	18	F	WT	HFD	8	18	116423	1.28	3.985	5.406	NA	13.601	1.45	11.3	NA	17.701	NA	17.306	0.93	14.93	NA	20.341	NA	21.486	22.772	22.809	3.54	18.07	23.555	29.031	6.07	21.64	34.049	10.56	21.93	41.175	41.89	16.95	23.84	40.083
78	Posp-2337	22	10	Posp-417	B6.p53	Posp-433	FVB.GFP	9/19/19	10/7/19	18	F	Tp53	HFD	8	18	116423	1.469	4.868	6.079	NA	15.349	1.86	12.89	NA	18.244	NA	18.63	1	16.02	NA	20.117	NA	21.521	21.757	22.222	2.27	18.46	24.279	32.116	6.74	23.97	40.441	15.14	24	43.392	49.905	22.74	26.41	47.59
79	Posp-2338	22	3	Posp-417	B6.p53	Posp-433	FVB.GFP	9/19/19	10/7/19	18	F	Tp53	HFD	8	18	116423	1.364	5.154	6.779	NA	16.187	1.96	13.84	NA	18.834	NA	18.996	1.07	16.21	NA	20.297	NA	22.192	24.738	22.44	2.66	18.29	24.436	33.43	10.04	22.39	43.016	16.87	24.34	42.256	50.287	22.93	25.45	45.295
80	Posp-2339	22	30	Posp-417	B6.p53	Posp-433	FVB.GFP	9/19/19	10/7/19	18	M	WT	NC	8	18	117175	1.436	5.583	7.413	NA	18.766	1.02	16.63	NA	25.548	NA	28.284	1.73	24.36	NA	29.073	NA	30.838	33.129	32.243	3.32	26.94	36.223	42.269	8.96	31.27	45.893	10.38	33.39	45.442	49.208	10.03	35.3	48.096
81	Posp-2340	22	11	Posp-417	B6.p53	Posp-433	FVB.GFP	9/19/19	10/7/19	18	M	WT	NC	8	18	117175	1.418	4.862	6.151	NA	15.548	1.1	13.7	NA	23.733	NA	26.678	1.85	23.1	NA	28.769	NA	29.426	31.598	31.869	3.1	27.2	33.409	40.129	7.29	30.92	43.453	11.11	30.13	43.712	45.715	10.06	32.64	43.424
82	Posp-2341	22	13	Posp-417	B6.p53	Posp-433	FVB.GFP	9/19/19	10/7/19	18	M	Tp53	HFD	8	18	119196	1.226	4.9	6.526	NA	17.485	1.67	14.99	NA	23.095	NA	23.766	0.97	21.08	NA	27.549	NA	29.085	36.861	38.29	11.96	24.33	43.726	50.798	16.3	32.69	49.103	16.1	31.51	52.399	52.181	18.4	32.99	51.455
83	Posp-2342	22	31	Posp-417	B6.p53	Posp-433	FVB.GFP	9/19/19	10/7/19	18	F	Tp53	NC	8	18	116424	1.414	4.964	6.67	NA	14.347	1.42	12.25	NA	18.242	NA	18.194	0.77	15.85	NA	20.094	NA	20.893	21.482	23.024	1.29	19.43	24.941	34.29	7.86	24.25	41.17	14.94	24.72	45.886	47.326	20.81	25.87	49.207
84	Posp-2343	22	33	Posp-417	B6.p53	Posp-433	FVB.GFP	9/19/19	10/7/19	18	M	Tp53	HFD	8	18	119196	1.359	4.87	6.327	NA	16.499	1.67	14.25	NA	24.044	NA	25.015	1.58	21.84	NA	27.569	NA	27.802	29.476	30.132	4.66	23.85	39.072	48.514	15.54	30.69	47.224	14.22	31.16	50.428	48.816	15.28	32.35	49.105
85	Posp-2344	22	4	Posp-417	B6.p53	Posp-433	FVB.GFP	9/19/19	10/7/19	18	F	WT	NC	8	18	116424	1.258	4.123	5.649	NA	14.477	1.21	12.42	NA	19.065	NA	19.186	0.95	16.51	NA	21.495	NA	21.656	22.029	22.732	1.51	18.83	24.621	28.547	5	21.31	36.442	11.57	23.54	36.104	38.112	12.97	23.97	38.637
86	Posp-2345	22	40	Posp-417	B6.p53	Posp-433	FVB.GFP	9/19/19	10/7/19	18	F	Tp53	NC	8	18	116424	1.338	5.302	6.717	NA	15.666	1.32	13.7	NA	18.915	NA	19.512	0.76	17.14	NA	21.127	NA	22.285	23.627	24.939	1.93	20.6	26.13	29.448	5.04	22.14	34.553	7.48	25.11	NA	NA	NA	NA	NA
87	Posp-2346	22	41	Posp-417	B6.p53	Posp-433	FVB.GFP	9/19/19	10/7/19	18	F	Tp53	HFD	8	18	116423	1.312	4.465	5.956	NA	14.102	1.17	11.97	NA	17.9	NA	18.571	0.83	16.14	NA	20.026	NA	21.52	23.6	20.996	2.14	17.31	22.845	NA	NA	NA	NA	NA	NA	NA	NA	NA	NA	NA
88	Posp-2446	23	10	Posp-418	B6.p53	Posp-432	FVB.GFP	9/25/19	10/14/19	19	F	Tp53	HFD	8	19	119018	1.732	5.884	NA	NA	17.108	1.74	14.52	NA	19.059	NA	19.361	1.15	16.35	NA	20.152	NA	20.704	22.667	24.284	2.06	19.71	25.616	29.318	3.84	23.71	31.363	5.73	23.86	36.316	43.635	16.03	25.15	47.655
89	Posp-2447	23	3	Posp-418	B6.p53	Posp-432	FVB.GFP	9/25/19	10/14/19	19	M	Tp53	HFD	8	19	119019	1.63	5.57	NA	NA	19.939	1.39	17.71	NA	24.515	NA	26.894	1.63	23.3	NA	29.216	NA	29.829	31.066	34.638	6.99	25.16	40.36	49.48	17.1	30.72	51.262	16.85	32.32	52.549	NA	NA	NA	NA
90	Posp-2448	23	30	Posp-418	B6.p53	Posp-432	FVB.GFP	9/25/19	10/14/19	19	F	Tp53	HFD	8	19	119018	1.658	5.884	NA	NA	17.516	1.97	14.69	NA	18.926	NA	20.538	1.46	17.29	NA	21.429	NA	21.959	23.94	24.468	3.7	18.82	27.15	29.478	3.79	23.33	33.211	6.59	24.89	NA	NA	NA	NA	NA
91	Posp-2449	23	11	Posp-418	B6.p53	Posp-432	FVB.GFP	9/25/19	10/14/19	19	M	WT	HFD	8	19	119019	1.691	5.621	NA	NA	19.767	2.09	16.86	NA	23.852	NA	25.873	1.7	22.11	NA	28.799	NA	29.37	29.972	33.042	6.65	24.65	42.049	49.007	16.8	29.99	49.954	16.22	31.25	51.235	52.347	16.89	33.44	52.701
92	Posp-2450	23	13	Posp-418	B6.p53	Posp-432	FVB.GFP	9/25/19	10/14/19	19	M	Tp53	NC	8	19	122711	1.639	5.805	NA	NA	19.643	1.39	17.88	NA	25.936	NA	27.832	1.62	24.65	NA	27.692	NA	28.707	29.563	30.36	2.3	25.93	33.795	40.501	10.44	27.92	43.752	12.99	29.15	45.812	46.248	14.08	30.67	47.142
93	Posp-2451	23	31	Posp-418	B6.p53	Posp-432	FVB.GFP	9/25/19	10/14/19	19	F	Tp53	NC	8	19	119020	1.64	5.264	NA	NA	17.066	1.85	14.17	NA	19.082	NA	19.209	0.72	16.87	NA	19.921	NA	21.91	22.297	23.153	1.14	19.8	23.666	28.849	4.17	22.52	28.196	3.39	23.28	35.004	41.53	13.92	26.06	45.087
94	Posp-2452	23	33	Posp-418	B6.p53	Posp-432	FVB.GFP	9/25/19	10/14/19	19	F	WT	HFD	8	19	119018	1.462	5.319	NA	NA	15.754	1.9	13.48	NA	17.43	NA	18.723	0.93	16.21	NA	19.34	NA	19.579	21.122	22.759	2.59	18.12	25.36	29.804	6.7	21.19	33.805	10.35	22.08	43.543	49.5	23.51	24.12	56.568
95	Posp-2453	23	4	Posp-418	B6.p53	Posp-432	FVB.GFP	9/25/19	10/14/19	19	M	Tp53	NC	8	19	119019	1.72	5.762	NA	NA	19.974	1.56	17.35	NA	24.377	NA	26.458	1.63	22.96	NA	27.228	NA	28.708	30.482	33.302	4.76	25.4	NA	NA	NA	NA	NA	NA	NA	NA	NA	NA	NA	NA
96	Posp-2454	23	40	Posp-418	B6.p53	Posp-432	FVB.GFP	9/25/19	10/14/19	19	F	WT	NC	8	19	119020	1.688	5.947	NA	NA	17.337	1.96	14.37	NA	18.057	NA	19.953	1.04	17.33	NA	21.376	NA	22.097	22.425	23.303	1.14	20.22	23.257	26.71	2.09	22.22	29.192	4.19	23.69	32	36.118	10.15	24.77	39.926
97	Posp-2636	24	1	Posp-1217	B6.p53	Posp-1211	FVB.GFP		10/19/19	NA	M	Tp53	NC	8	20	118564	NA	4.343	NA	NA	11.928	1.72	10.08	NA	24.714	NA	27.027	2.1	23.5	NA	27.905	NA	30.128	30.19	32.375	3.77	26.76	36.325	45.462	12.19	30.85	47.549	12.59	33.36	47.478	48.074	12.28	35.06	49.459
98	Posp-2637	24	10	Posp-1217	B6.p53	Posp-1211	FVB.GFP		10/19/19	NA	M	Tp53	NC	8	20	118564	NA	4.277	NA	NA	13.123	1.6	10.4	NA	26.518	NA	29.2	2.19	24.51	NA	29.208	NA	30.694	31.285	33.647	3.71	27.82	40.414	49.809	13.46	33.86	48.064	10.53	35.88	50.534	52.963	12.27	39.27	53.145
99	Posp-2638	24	3	Posp-1217	B6.p53	Posp-1211	FVB.GFP		10/19/19	NA	F	Tp53	NC	8	20	119021	NA	4.19	NA	NA	13.877	1.33	12.18	NA	21.302	NA	20.757	1.43	17.65	NA	21.38	NA	22.49	22.916	23.749	1.66	20.24	27.33	36.646	8.74	25.17	39.477	13.13	25.2	50.92	50.445	22.29	27.23	55.788
100	Posp-2639	24	30	Posp-1217	B6.p53	Posp-1211	FVB.GFP		10/19/19	NA	F	Tp53	NC	8	20	119021	NA	4.058	NA	NA	13.474	1.23	11.29	NA	18.393	NA	19.272	1.4	16.45	NA	19.405	NA	20.579	20.801	21.742	1.47	18.52	23.925	32.808	6.49	23.08	36.129	10.38	24.27	39.038	40.265	14.27	24.44	42.686
101	Posp-2640	24	11	Posp-1217	B6.p53	Posp-1211	FVB.GFP		10/19/19	NA	F	Tp53	HFD	8	20	122861	NA	3.935	NA	NA	13.394	1.42	11.81	NA	19.403	NA	19.477	1.12	17.06	NA	19.277	NA	21.783	21.6	24.756	3.86	18.58	30.864	46.461	19.59	24.44	45.954	20.59	24.38	55.347	53.866	26.93	25.85	58.128
102	Posp-2641	24	13	Posp-1217	B6.p53	Posp-1211	FVB.GFP		10/19/19	NA	F	Tp53	HFD	8	20	122861	NA	4.074	NA	NA	13.169	1.31	11.1	NA	19.991	NA	19.857	2.12	16.9	NA	20.253	NA	21.832	22.244	25.076	3.8	19.17	28.56	39.113	13.52	23.31	48.389	21.29	25.41	58.991	60.313	31.01	27.49	68.217
103	Posp-2642	24	31	Posp-1217	B6.p53	Posp-1211	FVB.GFP		10/19/19	NA	M	Tp53	HFD	8	20	118565	NA	4.416	NA	NA	15.376	1.61	13.19	NA	26.844	NA	28.524	2.18	24.68	NA	31.083	NA	35.785	38.214	41.647	13.6	25.64	49.043	61.798	21.19	36.59	61.753	21.52	38.59	63.985	64.033	21.38	41.31	62.681
104	Posp-2643	24	33	Posp-1217	B6.p53	Posp-1211	FVB.GFP		10/19/19	NA	M	WT	HFD	8	20	118565	NA	4.421	NA	NA	16.042	1.49	13.69	NA	26.429	NA	28.655	1.57	25.24	NA	33.143	NA	36.209	42.626	44.445	13	29.53	50.069	57.965	16.8	37.74	57.661	18.08	37.1	61.169	62.676	20.17	40.89	60.938
105	Posp-2644	24	4	Posp-1217	B6.p53	Posp-1211	FVB.GFP		10/19/19	NA	M	Tp53	HFD	8	20	118565	NA	4.117	NA	NA	15.251	1.27	13.39	NA	26.657	NA	28.742	2.59	24.33	NA	31.64	NA	34.779	36.861	37.977	7.94	27.57	46.668	57.005	17.57	35.2	58.683	18.44	38.82	NA	NA	NA	NA	NA
106	Posp-3221	25	1	Posp-419	B6.p53	Posp-432	FVB.GFP	10/30/19	11/18/19	19	M	WT	HFD	8	21	120708	1.756	5.236	NA	NA	18.358	1.35	16.23	NA	25.212	NA	27.825	1.88	24.5	NA	30.578	NA	32.742	36.053	32.761	5.74	24.68	44.586	49.411	15.01	32.59	51.667	14.45	35.79	50.737	51.461	14.03	35.77	55.178
107	Posp-3222	25	10	Posp-419	B6.p53	Posp-432	FVB.GFP	10/30/19	11/18/19	19	M	Tp53	HFD	8	21	120708	1.734	5.243	NA	NA	18.099	1.64	15.12	NA	25.685	NA	28.558	1.93	24.94	NA	30.285	NA	33.136	36.935	33.069	5.67	25.35	38.025	45.865	14.79	29.65	48.905	13.14	33.13	47.732	51.592	18.3	32.58	54.695
108	Posp-3223	25	3	Posp-419	B6.p53	Posp-432	FVB.GFP	10/30/19	11/18/19	19	M	WT	NC	8	21	122094	1.917	5.678	NA	NA	19.642	1.66	17.12	NA	26.132	NA	28.692	2.41	24.44	NA	30.377	NA	31.762	34.57	34.242	6.2	25.58	32.975	NA	NA	NA	NA	NA	NA	NA	NA	NA	NA	NA
109	Posp-3224	25	30	Posp-419	B6.p53	Posp-432	FVB.GFP	10/30/19	11/18/19	19	M	Tp53	NC	8	21	122094	1.761	5.108	NA	NA	18.301	1.29	15.94	NA	24.908	NA	27.901	2.78	23.13	NA	29.535	NA	31.811	34.447	35.132	7.55	25.27	33.658	36.296	2.38	31.44	41.478	6.79	29.79	43.582	46.466	12.3	32.69	46.651
110	Posp-3225	25	11	Posp-419	B6.p53	Posp-432	FVB.GFP	10/30/19	11/18/19	19	M	Tp53	HFD	8	21	120708	1.636	5.09	NA	NA	17.129	1.76	14.69	NA	24.213	NA	26.358	2.78	22.15	NA	28.396	NA	30.687	33.632	30.949	6.91	21.79	41.215	49.56	19.26	29.05	53.446	18.89	33.08	53.982	55.151	20.07	33.98	56.417
111	Posp-3226	25	13	Posp-419	B6.p53	Posp-432	FVB.GFP	10/30/19	11/18/19	19	M	WT	HFD	8	21	122095	1.783	5.354	NA	NA	18.819	1.69	16.39	NA	25.58	NA	26.566	1.59	23.36	NA	29.985	NA	33.699	39.692	32.931	6.17	24.77	42.86	51.822	17.32	32.84	53.814	18.31	34.8	56.398	55.988	19.31	34.88	57.664
112	Posp-3227	25	31	Posp-419	B6.p53	Posp-432	FVB.GFP	10/30/19	11/18/19	19	M	Tp53	HFD	8	21	122095	1.567	5.171	NA	NA	17.178	1.32	15.16	NA	24.561	NA	27.344	1.72	24.07	NA	28.397	NA	31.507	33.407	31.475	4.45	25.09	39.784	48.125	17.15	29.22	52.343	17.95	32.56	52.242	54.095	18.1	33.96	55.818
113	Posp-3228	25	33	Posp-419	B6.p53	Posp-432	FVB.GFP	10/30/19	11/18/19	19	M	Tp53	HFD	8	21	122095	1.509	5.108	NA	NA	17.488	1.39	15.26	NA	25.191	NA	27.72	1.5	24.65	NA	28.859	NA	31.008	32.834	31.431	4.52	24.5	38.976	47.539	15.99	29.86	50.444	16.35	32.03	49.531	50.483	16.34	32.58	53.674
114	Posp-3229	25	4	Posp-419	B6.p53	Posp-432	FVB.GFP	10/30/19	11/18/19	19	M	Tp53	NC	8	21	122094	1.627	5.26	NA	NA	17.926	1.55	15.94	NA	25.879	NA	29.117	2.53	24.99	NA	30.847	NA	32.382	34.587	35.67	6.04	27.1	40.134	40.658	7.15	31.13	46.859	10.77	31.4	48.508	49.767	12.31	35.53	46.975
115	Posp-3267	26	1	Posp-418	B6.p53	Posp-432	FVB.GFP		11/26/19	NA	F	Tp53	HFD	8	22	121533	1.705	5.746	NA	NA	16.548	1.82	13.93	NA	18.664	NA	20.236	1.51	17.26	NA	22.648	NA	26.596	27.377	26.596	5.66	19.81	42.241	49.661	24.21	24.13	56.193	29.25	26.87	57.325	59.712	30.75	27.47	NA
116	Posp-3268	26	10	Posp-418	B6.p53	Posp-432	FVB.GFP		11/26/19	NA	M	Tp53	NC	8	22	122167	1.502	4.804	NA	NA	17.496	1.84	15.12	NA	23.661	NA	23.855	1.37	21.17	NA	25.062	NA	25.433	26.14	27.157	2.02	23.14	31.92	35.451	6.25	28.14	35.596	3.32	31.28	36.417	41.337	8.92	30.6	41.619
117	Posp-3269	26	3	Posp-418	B6.p53	Posp-432	FVB.GFP		11/26/19	NA	F	WT	HFD	8	22	121533	1.629	5.507	NA	NA	17.212	1.82	14.38	NA	18.961	NA	19.108	1.3	16.33	NA	21.807	NA	26.688	29.457	27.343	6.83	19.27	45.161	46.463	21.79	23.45	49.918	24.59	25.01	52.699	59.835	33.95	24.93	66.104
118	Posp-3270	26	30	Posp-418	B6.p53	Posp-432	FVB.GFP		11/26/19	NA	M	WT	NC	8	22	122167	1.73	5.362	NA	NA	18.218	1.59	15.8	NA	23.635	NA	23.723	2.07	20.29	NA	24.693	NA	25.709	26.73	26.883	2.67	22.65	33.124	38.857	9.93	27.79	37.651	7.11	29.16	39.325	42.976	10.79	29.77	43.582
119	Posp-3271	26	11	Posp-418	B6.p53	Posp-432	FVB.GFP		11/26/19	NA	F	Tp53	NC	8	22	121534	1.818	6.106	NA	NA	15.672	1.84	13.09	NA	18.922	NA	19.015	1.12	16.44	NA	19.894	NA	21.544	22.002	22.655	1.47	18.99	25.032	28.517	4.34	23.15	30.897	6.32	23.45	33.798	39.145	13	24.63	39.793
120	Posp-3272	26	13	Posp-418	B6.p53	Posp-432	FVB.GFP		11/26/19	NA	F	WT	HFD	8	22	121533	1.723	5.504	NA	NA	16.401	1.63	12.76	NA	18.185	NA	18.811	1.28	16.09	NA	20.201	NA	22.902	22.96	22.398	2.04	18.23	31.365	38.411	13.72	23.06	44.052	18.63	24.92	44.165	53.095	27.22	24.76	60.902
121	Posp-3273	26	31	Posp-418	B6.p53	Posp-432	FVB.GFP		11/26/19	NA	F	WT	NC	8	22	121534	1.699	5.014	NA	NA	14.111	1.73	12	NA	18.879	NA	18.49	1.24	15.72	NA	18.709	NA	20.11	19.786	21.228	1.32	18.9	23.384	29.403	5.27	22.82	31.564	7.49	22.76	32.168	38.075	12.24	23.68	40.285
122	Posp-3274	26	33	Posp-418	B6.p53	Posp-432	FVB.GFP		11/26/19	NA	F	WT	NC	8	22	121534	1.619	4.265	NA	NA	13.167	1.64	11.33	NA	17.11	NA	17.386	0.78	15.17	NA	19.126	NA	20.124	19.866	22.164	0.9	18.55	22.823	25.408	2.55	21.63	25.452	2.52	21.69	26.795	32.56	7.67	23	33.685
123	Posp-3275	26	4	Posp-418	B6.p53	Posp-432	FVB.GFP		11/26/19	NA	M	Tp53	NC	8	22	122167	1.748	5.639	NA	NA	19.154	1.49	16.45	NA	24.838	NA	26.158	1.64	23.01	NA	27.465	NA	29.723	29.504	30.49	3.59	25.72	38.054	43.002	11.26	30.93	38.251	5.12	31.87	39.19	46.353	11.23	32.78	NA
124	Posp-3374	27	1	Posp-1217	B6.p53	Posp-1211	FVB.GFP	11/14/19	12/2/19	18	F	WT	NC	8	23	122027	1.45	5.439	NA	NA	17.061	1.81	14.13	NA	19.127	NA	20.024	1.64	16.81	NA	20.876	NA	23.515	22.858	24.784	1.93	21.22	33.76	40.895	14.26	23.6	45.406	18.13	25.66	50.205	58.138	27.59	27.33	56.531
125	Posp-3375	27	10	Posp-1217	B6.p53	Posp-1211	FVB.GFP	11/14/19	12/2/19	18	F	WT	NC	8	23	122027	1.447	5.166	NA	NA	17.406	1.74	14.43	NA	18.339	NA	18.576	1.17	15.65	NA	18.645	NA	20.683	22.857	23.566	0.87	21.1	25.378	26.658	1.51	22.88	26.975	2.43	23.18	31.248	31.284	5.63	23.33	35.353
126	Posp-3376	27	3	Posp-1217	B6.p53	Posp-1211	FVB.GFP	11/14/19	12/2/19	18	F	Tp53	NC	8	23	122027	1.37	4.783	NA	NA	15.726	1.7	13.09	NA	17.925	NA	18.772	0.95	16.02	NA	18.789	NA	20.91	23.072	22.91	1.18	20.2	24.546	30.029	5.65	22.26	35.438	9.21	24.64	36.588	45.934	16.61	24.53	42.233
127	Posp-3377	27	30	Posp-1217	B6.p53	Posp-1211	FVB.GFP	11/14/19	12/2/19	18	M	Tp53	HFD	8	23	122959	1.429	5.127	NA	NA	20.264	1.87	17.23	NA	25.538	NA	27.767	1.99	24.38	NA	29.992	NA	35.646	33.739	37.185	8.32	27.22	48.015	51.134	15.35	33.78	52.495	15.55	35.57	55.331	55.044	16.05	36.41	56.654
128	Posp-3378	27	11	Posp-1217	B6.p53	Posp-1211	FVB.GFP	11/14/19	12/2/19	18	F	WT	NC	8	23	122027	1.464	5.036	NA	NA	16.814	1.78	13.98	NA	19.527	NA	21.439	2.41	17.48	NA	21.134	NA	23.025	24.086	24.002	1.68	20.75	30.709	34.38	8.53	23.97	38.141	13	23.97	40.152	46.453	18.9	24.77	48.916
129	Posp-3379	27	13	Posp-1217	B6.p53	Posp-1211	FVB.GFP	11/14/19	12/2/19	18	F	WT	HFD	8	23	122028	1.338	4.853	NA	NA	16.072	1.4	13.6	NA	18.574	NA	20.066	2	16.41	NA	20.932	NA	24.218	22.094	25.309	4.48	19.8	30.432	38.693	14.64	22.65	41.383	17.9	22.96	45.645	51.086	25.97	24.75	54.122
130	Posp-3380	27	31	Posp-1217	B6.p53	Posp-1211	FVB.GFP	11/14/19	12/2/19	18	F	WT	HFD	8	23	122028	1.382	5.004	NA	NA	15.314	1.42	12.85	NA	19.111	NA	18.821	1.31	15.94	NA	21.011	NA	23.322	21.191	23.099	2.13	20.16	25.303	31.394	6.18	23.79	34.036	10.15	23.3	41.653	42.609	17.53	24.95	44.858
131	Posp-3381	27	33	Posp-1217	B6.p53	Posp-1211	FVB.GFP	11/14/19	12/2/19	18	F	WT	HFD	8	23	122028	1.368	5.123	NA	NA	15.349	1.26	13.26	NA	18.659	NA	19.139	1.13	16.3	NA	21.005	NA	24.13	22.055	22.334	1.76	19.71	24.917	30.811	5.5	23.5	37.38	12.32	24.38	36.418	42.087	15.78	25.03	44.805
132	Posp-3382	27	4	Posp-1217	B6.p53	Posp-1211	FVB.GFP	11/14/19	12/2/19	18	F	Tp53	HFD	8	23	122028	1.448	4.998	NA	NA	16.521	1.77	13.79	NA	19.264	NA	20.742	1.91	16.91	NA	23.39	NA	31.153	30.725	33.965	11.45	21.88	38.585	46.052	19.21	25.36	53.752	28	25.09	58.455	64.378	34.54	29.3	63.504
133	Posp-3383	27	40	Posp-1217	B6.p53	Posp-1211	FVB.GFP	11/14/19	12/2/19	18	M	WT	HFD	8	23	122959	1.548	5.145	NA	NA	20.134	1.69	17.23	NA	25.23	NA	25.087	1.54	22.12	NA	27.61	NA	33.104	29.519	33.733	5.97	26.57	47.102	49.51	15.03	32.79	50.489	15.84	33.3	53.122	55.844	16.77	37.08	56.57
134	Posp-3384	27	41	Posp-1217	B6.p53	Posp-1211	FVB.GFP	11/14/19	12/2/19	18	M	WT	HFD	8	23	122959	1.528	5.27	NA	NA	20.605	2.09	17.49	NA	23.4	NA	26.597	2.25	22.79	NA	28.214	NA	33.293	32.158	36.138	8.72	25.96	47.146	51.157	15.15	33.55	51.237	15.59	34.54	51.722	52.301	15.55	35.21	54.658
135	Posp-3393	28	1	Posp-461	B6.p53	Posp-433	FVB.GFP	11/15/19	12/4/19	19	F	WT	NC	8	24	123459	1.564	5.48	NA	NA	16.3	1.97	13.02	NA	18.837	NA	19.612	1.77	16.36	NA	21.002	NA	20.797	22.787	23.393	1.6	20.92	29.352	32.838	8.62	22.74	39.483	14.29	23.91	43.707	43.696	17.51	23.37	43.656
136	Posp-3394	28	10	Posp-461	B6.p53	Posp-433	FVB.GFP	11/15/19	12/4/19	19	M	Tp53	HFD	8	24	123460	1.757	5.867	NA	NA	22.393	2.44	18.67	NA	27.27	NA	27.294	2.44	23.86	NA	31.929	NA	35.778	35.323	38.403	10.49	26.98	48.696	54.9	20	33.12	NA	NA	NA	NA	NA	NA	NA	NA
137	Posp-3395	28	3	Posp-461	B6.p53	Posp-433	FVB.GFP	11/15/19	12/4/19	19	F	Tp53	NC	8	24	123459	1.559	5.635	NA	NA	18.234	2.09	14.47	NA	19.596	NA	20.489	1.38	17.74	NA	22.415	NA	24.676	28.883	28.391	6.03	21.42	37.285	46.033	19.34	25.09	49.125	21.32	26.46	51.639	52.227	5.62	36.4	NA
138	Posp-3396	28	30	Posp-461	B6.p53	Posp-433	FVB.GFP	11/15/19	12/4/19	19	M	WT	HFD	8	24	123460	1.713	5.773	NA	NA	20.66	1.76	17.11	NA	25.9	NA	27.312	2.4	23.43	NA	30.918	NA	35.082	34.882	38.426	11.42	26.27	46.491	50.049	16.23	32.49	52.712	17.95	33.73	55.324	55.747	19.13	34.71	59.903
139	Posp-3397	28	11	Posp-461	B6.p53	Posp-433	FVB.GFP	11/15/19	12/4/19	19	F	Tp53	HFD	8	24	123461	1.692	5.75	NA	NA	17.315	2.04	13.76	NA	19.868	NA	19.244	1.45	16.65	NA	21.24	NA	25.942	23.126	24.995	4.3	20.39	33.728	42.143	15.95	24.79	44.809	20.73	23.41	49.657	58.817	29.9	27.57	59.019
140	Posp-3398	28	13	Posp-461	B6.p53	Posp-433	FVB.GFP	11/15/19	12/4/19	19	M	Tp53	NC	8	24	123462	1.362	5.193	NA	NA	20.763	1.62	17.4	NA	25.785	NA	27.925	1.74	25.26	NA	29.602	NA	30.493	32.078	32.921	3.07	28.83	43.697	45.992	8.41	34.11	50.792	10.32	37.86	49.818	51.4	7.82	37.43	NA
141	Posp-3399	28	31	Posp-461	B6.p53	Posp-433	FVB.GFP	11/15/19	12/4/19	19	F	Tp53	HFD	8	24	123461	1.632	5.731	NA	NA	15.614	1.28	12.75	NA	18.737	NA	19.04	0.81	16.57	NA	21.153	NA	23.354	22.308	24.084	3.27	20.08	27.383	35.971	9.79	24.55	38.995	14.8	23.68	42.686	46.242	22.14	25.01	49.681
142	Posp-3400	28	33	Posp-461	B6.p53	Posp-433	FVB.GFP	11/15/19	12/4/19	19	M	WT	NC	8	24	123462	1.584	5.662	NA	NA	20.297	1.85	17	NA	26.73	NA	29.163	1.76	25.61	NA	31.502	NA	33.023	35.209	35.047	3.03	31.1	41.794	44.996	9.2	33.49	46.391	9.3	34.74	46.449	47.527	9.64	35.09	50.639
143	Posp-3530	29	1	Posp-417	B6.p53	Posp-433	FVB.GFP	11/20/19	12/8/19	18	M	Tp53	HFD	8	25	122783	1.616	5.373	NA	NA	20.648	1.79	17.85	NA	25.001	NA	27.809	2.36	23.82	NA	31.289	NA	32.655	31.934	34.031	3.86	28.44	35.972	40.573	4.38	35.08	46.079	10.08	34.65	45.812	54.279	16.92	35.12	52.882
144	Posp-3531	29	10	Posp-417	B6.p53	Posp-433	FVB.GFP	11/20/19	12/8/19	18	M	Tp53	HFD	8	25	122783	1.656	5.184	NA	NA	19.323	1.78	16.83	NA	26.699	NA	30.194	2.75	25.85	NA	32.581	NA	32.004	31.876	33.275	2.28	29.71	38.777	40.132	5.25	32	39.891	5.09	33.64	35.906	39.232	3.77	31.48	NA
145	Posp-3532	29	3	Posp-417	B6.p53	Posp-433	FVB.GFP	11/20/19	12/8/19	18	M	WT	HFD	8	25	122783	1.626	5.294	NA	NA	19.268	1.63	16.84	NA	25.944	NA	28.007	2.43	24.79	NA	33.123	NA	36.487	38.775	39.867	10.71	28.69	46.879	51.137	12.91	37.22	56.2	15.86	39.07	52.67	60.265	18.52	40.36	59.625
146	Posp-3533	29	30	Posp-417	B6.p53	Posp-433	FVB.GFP	11/20/19	12/8/19	18	F	Tp53	HFD	8	25	123704	1.566	5.515	NA	NA	17.038	1.56	14.61	NA	19.031	NA	20.853	1.55	18.04	NA	23.487	NA	23.717	23.223	24.853	4.02	19.97	32.652	44.547	17.68	24.8	42.879	18.29	24.03	43.136	49.113	23.32	23.74	53.013
147	Posp-3534	29	11	Posp-417	B6.p53	Posp-433	FVB.GFP	11/20/19	12/8/19	18	M	Tp53	NC	8	25	123705	1.457	5.551	NA	NA	19.564	1.83	17.12	NA	24.705	NA	27.304	2.41	23.66	NA	27.333	NA	28.095	28.87	30.714	3.52	26.19	34.766	42.722	12.1	29.98	45.1	9.96	34.45	46.169	47.989	11.29	34.2	47.693
148	Posp-3535	29	13	Posp-417	B6.p53	Posp-433	FVB.GFP	11/20/19	12/8/19	18	F	WT	HFD	8	25	123704	1.526	5.47	NA	NA	16.272	1.38	13.96	NA	17.597	NA	19.345	1.27	16.61	NA	21.27	NA	20.686	20.987	22.471	3.07	18.91	25.186	29.459	5.64	21.92	32.024	7.2	24.13	33.355	42.427	17.26	23.21	47.048
149	Posp-3536	29	31	Posp-417	B6.p53	Posp-433	FVB.GFP	11/20/19	12/8/19	18	M	WT	NC	8	25	123705	1.65	5.735	NA	NA	19.228	1.74	16.7	NA	25.204	NA	28.022	2.07	24.72	NA	28.408	NA	29.238	29.348	30.578	2.11	27.82	36.198	43.168	11.4	31.02	43.624	10.72	32.25	42.771	45.757	11.06	32.61	45.249
150	Posp-3537	29	33	Posp-417	B6.p53	Posp-433	FVB.GFP	11/20/19	12/8/19	18	F	Tp53	HFD	8	25	123704	1.487	5.267	NA	NA	16.712	1.4	14.32	NA	19.737	NA	20.144	1.44	17.37	NA	22.653	NA	21.694	21.798	23.294	2.79	19.2	26.463	29.636	5.28	22.52	30.526	6.19	23.26	31.717	NA	NA	NA	NA
151	Posp-3538	29	4	Posp-417	B6.p53	Posp-433	FVB.GFP	11/20/19	12/8/19	18	F	WT	NC	8	25	122784	1.471	5.275	NA	NA	16.802	1.62	14.45	NA	18.924	NA	18.96	1.27	16.56	NA	19.346	NA	20.189	20.71	22.137	1.51	19.42	28.106	36.173	10.78	23.7	41.802	16.24	24.27	42.329	46.939	21.52	23.99	48.689
152	Posp-3539	29	40	Posp-417	B6.p53	Posp-433	FVB.GFP	11/20/19	12/8/19	18	F	Tp53	NC	8	25	122784	1.604	6.056	NA	NA	17.911	1.7	15.13	NA	20.901	NA	21.089	1.61	18.02	NA	22.111	NA	22.337	22.5	23.869	2.14	21.07	31.007	35.07	9.4	23.76	44.604	17.28	25.97	46.657	50.661	22.86	26.28	50.465
153	Posp-4540	30	1	Posp-3408	B6.p53	Posp-3294	FVB.GFP	1/15/20	2/3/20	19	F	WT	HFD	8	26	129998	1.552	6.637	NA	NA	16.617	1.81	13.92	NA	18.461	NA	19.552	0.84	17.16	NA	20.479	NA	22.697	23.407	23.957	3.08	19.09	29.483	27.397	3.99	22.33	31.651	7.76	22.76	34.869	NA	NA	NA	NA
154	Posp-4541	30	10	Posp-3408	B6.p53	Posp-3294	FVB.GFP	1/15/20	2/3/20	19	M	Tp53	HFD	8	26	130002	1.658	7.138	NA	NA	21.769	1.63	18.76	NA	26.577	NA	29.93	1.98	26	NA	31.442	NA	31.852	34.037	35.796	4.08	29.4	41.554	43.686	9.72	32.91	44.207	6.32	35.19	47.566	NA	NA	NA	NA
155	Posp-4542	30	3	Posp-3408	B6.p53	Posp-3294	FVB.GFP	1/15/20	2/3/20	19	M	Tp53	NC	8	26	130004	1.455	6.653	NA	NA	20.786	1.54	18.34	NA	25.805	NA	29.221	1.81	25.57	NA	30.597	NA	30.939	33.532	35.167	3.61	29.4	42.465	45.947	10.4	34.68	47.505	13.5	32.23	48.445	NA	NA	NA	NA
156	Posp-4543	30	30	Posp-3408	B6.p53	Posp-3294	FVB.GFP	1/15/20	2/3/20	19	F	Tp53	HFD	8	26	129998	1.493	6.581	NA	NA	17.144	1.7	15.22	NA	19.866	NA	20.23	1.58	16.94	NA	20.411	NA	21.628	22.542	23.415	2.5	19.19	25.931	29.257	4.46	23.92	NA	NA	NA	NA	NA	NA	NA	NA
157	Posp-4544	30	11	Posp-3408	B6.p53	Posp-3294	FVB.GFP	1/15/20	2/3/20	19	F	WT	NC	8	26	130000	1.352	6.127	NA	NA	16.279	1.33	13.78	NA	17.831	NA	19.353	0.96	16.75	NA	20.462	NA	21.188	22.408	24.351	2.46	19.84	31.332	42.491	17.12	24.71	45.388	20.21	24.24	51.761	NA	NA	NA	NA
158	Posp-4545	30	13	Posp-3408	B6.p53	Posp-3294	FVB.GFP	1/15/20	2/3/20	19	F	WT	NC	8	26	130000	1.119	6.181	NA	NA	15.738	1.26	13.65	NA	18.122	NA	18.551	0.81	16.45	NA	19.553	NA	21.546	22.208	24.849	3	19.8	25.941	31.888	8.31	22.4	34.648	10.99	22.44	40.57	NA	NA	NA	NA
159	Posp-4720	31	1	Posp-2176	B6.p53	Posp-1997	FVB.GFP	1/16/20	2/4/20	19	M	WT	HFD	8	26	130002	1.481	5.556	NA	NA	18.087	1.4	15.51	NA	25.182	NA	29.369	2.02	25.72	NA	31.917	NA	33.101	34.591	36.602	5.26	29.18	41.09	42.357	8.64	32.81	42.302	5.47	33.1	45.376	NA	NA	NA	NA
160	Posp-4721	31	10	Posp-2176	B6.p53	Posp-1997	FVB.GFP	1/16/20	2/4/20	19	M	Tp53	HFD	8	26	130002	1.505	5.539	NA	NA	17.918	1.71	14.84	NA	25.039	NA	28.969	2.16	24.86	NA	30.96	NA	33.773	35.821	34.879	3.54	29.57	37.982	40.269	7.42	31.97	40.292	4.45	34.31	NA	NA	NA	NA	NA
161	Posp-4722	31	3	Posp-2176	B6.p53	Posp-1997	FVB.GFP	1/16/20	2/4/20	19	F	Tp53	HFD	8	26	129998	1.39	5.316	NA	NA	14.089	1.29	11.91	NA	17.822	NA	18.929	1.27	16.34	NA	19.417	NA	21.093	21.272	23.771	2.65	19.15	25.825	30.461	7.35	22.13	33.983	10.06	22.51	38.418	NA	NA	NA	NA
162	Posp-4723	31	30	Posp-2176	B6.p53	Posp-1997	FVB.GFP	1/16/20	2/4/20	19	M	Tp53	NC	8	26	130004	1.465	5.66	NA	NA	20.047	1.63	17.44	NA	24.694	NA	27.921	1.6	24.66	NA	29.573	NA	31.951	33.825	36.479	4.28	30.05	42.022	44.509	8.83	34.64	NA	NA	NA	NA	NA	NA	NA	NA
163	Posp-4724	31	11	Posp-2176	B6.p53	Posp-1997	FVB.GFP	1/16/20	2/4/20	19	F	WT	HFD	8	26	129998	1.514	5.842	NA	NA	15.707	1.43	13.32	NA	18.925	NA	20.788	1.03	17.95	NA	20.531	NA	22.869	24.04	24.295	2.56	19.79	29.698	33.755	8.48	24.63	37.945	12.8	23.5	41.694	NA	NA	NA	NA
164	Posp-4725	31	13	Posp-2176	B6.p53	Posp-1997	FVB.GFP	1/16/20	2/4/20	19	M	WT	NC	8	26	130004	1.536	5.988	NA	NA	19.819	1.49	17.44	NA	26.378	NA	28.766	1.94	24.89	NA	31.025	NA	32.322	35.687	38.188	6.08	29.77	42.893	42.997	8.24	33.45	NA	NA	NA	NA	NA	NA	NA	NA
165	Posp-4726	31	31	Posp-2176	B6.p53	Posp-1997	FVB.GFP	1/16/20	2/4/20	19	F	WT	NC	8	26	130000	1.242	5.185	NA	NA	16.056	1.16	13.98	NA	18.085	NA	18.098	0.51	16.12	NA	19.247	NA	20.119	20.727	23.059	1.4	19.61	25.618	30.022	5.66	24	34.784	10.24	22.95	43.199	NA	NA	NA	NA
166	Posp-4727	31	33	Posp-2176	B6.p53	Posp-1997	FVB.GFP	1/16/20	2/4/20	19	F	Tp53	NC	8	26	130000	1.483	5.896	NA	NA	17.122	1.59	14.15	NA	17.879	NA	17.946	0.98	15.32	NA	19.566	NA	19.83	20.946	22.18	1.28	19.08	27.991	29.385	5.18	23.68	38.943	13.22	24.04	38.243	NA	NA	NA	NA
167	Posp-4728	31	4	Posp-2176	B6.p53	Posp-1997	FVB.GFP	1/16/20	2/4/20	19	F	Tp53	NC	8	26	130000	1.352	5.71	NA	NA	15.392	1.3	13.47	NA	18.605	NA	19.408	0.27	17.16	NA	20.975	NA	21.526	24.639	25.018	2.37	20.5	27.639	35.821	11.19	24.27	NA	NA	NA	NA	NA	NA	NA	NA
168	Posp-4729	31	40	Posp-2176	B6.p53	Posp-1997	FVB.GFP	1/16/20	2/4/20	19	F	WT	HFD	8	26	129998	1.412	5.771	NA	NA	15.67	1.29	13.55	NA	18.48	NA	19.461	1	16.42	NA	19.28	NA	22.741	22.883	23.369	2.21	19.47	26.407	28.283	5.47	22.88	38.929	13.31	24.14	45.121	NA	NA	NA	NA
169	Posp-5460	32	1	Posp-3408	B6.p53	Posp-3294	FVB.GFP	2/27/20	3/16/20	18	F	Tp53	NC	8	27	134250	1.961	6.521	NA	NA	16.711	1.38	14.68	NA	20.761	NA	21.144	1.66	18.35	NA	22.363	NA	23.361	23.985	29.307	4.27	22.36	31.752	40.371	12.15	23.99	46.181	18.54	26.82	45.938	49.771	22.01	26.34	NA
170	Posp-5461	32	10	Posp-3408	B6.p53	Posp-3294	FVB.GFP	2/27/20	3/16/20	18	M	WT	NC	8	27	134251	2.056	6.698	NA	NA	20.208	2.24	17.41	NA	24.509	NA	27.098	1.62	23.57	NA	27.846	NA	28.933	29.841	31.772	3.25	27.45	37.351	43.266	7.89	30.96	45.755	10.08	33.84	45.86	NA	NA	NA	NA
171	Posp-5462	32	3	Posp-3408	B6.p53	Posp-3294	FVB.GFP	2/27/20	3/16/20	18	F	Tp53	HFD	8	27	134252	2.077	6.62	NA	NA	17.055	1.27	15.47	NA	20.385	NA	21.876	0.9	19.07	NA	22.552	NA	22.325	23.178	25.123	3.33	20.12	27.653	32.816	5.75	23.5	35.392	9.52	25.4	43.702	48.958	21.22	26.61	NA
172	Posp-5463	32	30	Posp-3408	B6.p53	Posp-3294	FVB.GFP	2/27/20	3/16/20	18	F	WT	NC	8	27	134250	1.705	6.09	NA	NA	15.936	1.37	14.18	NA	18.411	NA	19.509	1.19	17.29	NA	21.819	NA	21.943	22.91	23.829	1.7	20.46	25.936	32.368	6.55	23.92	38.988	12.9	25.15	40.469	45.71	18.82	25.77	NA
173	Posp-5464	32	11	Posp-3408	B6.p53	Posp-3294	FVB.GFP	2/27/20	3/16/20	18	M	Tp53	NC	8	27	134251	2.109	6.682	NA	NA	19.534	2	17.7	NA	26.267	NA	28.612	1.54	25.91	NA	29.816	NA	30.877	31.741	33.03	2.44	29.67	34.195	39.519	2.44	34.04	42.803	7.26	33.92	44.566	47.025	10.54	34.19	NA
174	Posp-5465	32	13	Posp-3408	B6.p53	Posp-3294	FVB.GFP	2/27/20	3/16/20	18	M	WT	HFD	8	27	134253	1.932	6.577	NA	NA	19.359	1.65	17.4	NA	24.991	NA	26.42	1.74	23.92	NA	27.448	NA	29.482	32.025	34.83	7.43	26.18	44.181	43.573	6.81	30.76	43.383	6.05	36.28	47.982	NA	NA	NA	NA
175	Posp-5466	32	31	Posp-3408	B6.p53	Posp-3294	FVB.GFP	2/27/20	3/16/20	18	M	Tp53	HFD	8	27	134253	1.987	6.518	NA	NA	19.155	1.58	17.83	NA	25.109	NA	26.959	1.93	24.56	NA	30.718	NA	32.182	34.186	38.214	10.32	26.32	46.776	49.674	13.5	31.63	49.911	14.53	34.06	49.932	56.315	17.86	35.79	NA
176	Posp-5526	33	1	Posp-2176	B6.p53	Posp-1997	FVB.GFP	2/28/20	3/18/20	19	F	Tp53	NC	8	27	134250	1.521	5.485	NA	NA	13.981	1.22	12.57	NA	18.96	NA	20.545	1.58	17.67	NA	22.154	NA	24.007	26.417	24.219	2.53	20.24	26.647	30.305	4.41	23.75	38.255	12.1	25.11	NA	NA	NA	NA	NA
177	Posp-5527	33	10	Posp-2176	B6.p53	Posp-1997	FVB.GFP	2/28/20	3/18/20	19	M	Tp53	NC	8	27	134251	1.528	5.546	NA	NA	15.556	1.14	14.58	NA	23.488	NA	27.08	2.14	23.87	NA	29.178	NA	31.082	33.36	35.766	6.12	28.56	40.981	46.671	11.29	31.5	46.694	11	34.38	48.387	46.835	9.2	34.99	NA
178	Posp-5528	33	3	Posp-2176	B6.p53	Posp-1997	FVB.GFP	2/28/20	3/18/20	19	F	Tp53	HFD	8	27	134252	1.634	5.76	NA	NA	14.847	1.72	12.92	NA	19.003	NA	18.349	1.12	16.31	NA	19.647	NA	20.187	21.934	23.311	2.53	19.04	25.195	27.267	2.37	21.21	31.082	6.26	23.53	40.392	48.274	21.37	25.44	NA
179	Posp-5529	33	30	Posp-2176	B6.p53	Posp-1997	FVB.GFP	2/28/20	3/18/20	19	M	WT	NC	8	27	134251	1.651	6.033	NA	NA	16.329	1.57	14.95	NA	24.728	NA	27.529	0.89	25.66	NA	29.934	NA	31.221	32.345	35.04	4.09	30.15	36.475	38.619	4.4	32.92	41.592	7.29	32.92	44.825	NA	NA	NA	NA
180	Posp-5530	33	11	Posp-2176	B6.p53	Posp-1997	FVB.GFP	2/28/20	3/18/20	19	M	WT	HFD	8	27	134253	1.514	5.315	NA	NA	15.797	1.17	15.07	NA	21.834	NA	24.225	1.47	22.08	NA	25.962	NA	26.704	28.313	30.489	4.72	24.76	35.025	35.292	2.76	28.74	37.516	3.18	32.87	38.306	NA	NA	NA	NA
181	Posp-5531	33	13	Posp-2176	B6.p53	Posp-1997	FVB.GFP	2/28/20	3/18/20	19	F	WT	HFD	8	27	134252	1.624	5.652	NA	NA	14.626	1.45	13.23	NA	19.635	NA	20.671	0.77	18.52	NA	21.711	NA	23.888	23.008	25.806	3.87	20.19	28.37	35.171	10.11	23.23	41.011	15.33	24.94	49.835	NA	NA	NA	NA
182	Posp-5533	33	33	Posp-2176	B6.p53	Posp-1997	FVB.GFP	2/28/20	3/18/20	19	F	WT	NC	8	27	134250	1.444	5.566	NA	NA	14.181	1.07	13.05	NA	18.594	NA	20.013	1.28	17.72	NA	22.223	NA	22.785	25.218	23.917	1.87	20.57	26.856	31.5	6.68	24.35	39.185	13.67	24.29	41.016	44.415	17.41	25.15	NA
183	Posp-5534	33	4	Posp-2176	B6.p53	Posp-1997	FVB.GFP	2/28/20	3/18/20	19	M	Tp53	HFD	8	27	134253	1.593	5.734	NA	NA	17.686	1.73	16.35	NA	25.034	NA	28.016	1.61	25.74	NA	29.24	NA	30.955	32.443	35.735	6.1	27.93	39.826	41.02	4.62	31.88	45.461	8.66	34.31	49.133	50.019	13.34	34.26	NA
184	Posp-5535	33	40	Posp-2176	B6.p53	Posp-1997	FVB.GFP	2/28/20	3/18/20	19	F	Tp53	HFD	8	27	134252	1.438	5.349	NA	NA	13.487	1.29	12.33	NA	18.309	NA	19.199	1.34	17.28	NA	20.269	NA	22.564	22.62	25.601	3.75	19.99	27.779	36.478	10.47	23.03	39.4	15.2	22.93	46.386	46.54	20.23	25.23	NA
185	Posp-6265	34	NA	Posp-3804	B6.p53	Posp-2920	FVB.GFP	6/5/20	6/24/20	19	M	WT	HFD	8	28	139270	1.879	4.389	NA	NA	15.593	1.43	13.92	NA	22.43	NA	24.519	1.86	21.76	NA	25.414	NA	26.44	29.129	30.319	6.13	22.55	38.099	46.583	17.45	26.21	47.413	15.94	29.57	47.858	50.858	15.97	34.12	NA
186	Posp-6266	34	NA	Posp-3804	B6.p53	Posp-2920	FVB.GFP	6/5/20	6/24/20	19	M	WT	HFD	8	28	139270	1.595	4.176	NA	NA	15.096	1.46	13.27	NA	22.519	NA	25.158	1.54	22.81	NA	25.669	NA	28.159	30.847	31.555	6.61	23.37	40.035	NA	NA	NA	47.583	15.18	30.01	47.297	48.782	14.95	33.06	NA
187	Posp-6267	34	NA	Posp-3804	B6.p53	Posp-2920	FVB.GFP	6/5/20	6/24/20	19	M	Tp53	HFD	8	28	139270	1.644	4.239	NA	NA	14.988	1.39	13.73	NA	22.834	NA	25.665	0.9	23.99	NA	26.15	NA	29.185	32.232	33.594	7.45	24.58	42.494	47.533	16.34	28.78	49.74	15.82	31.77	49.472	52.32	16.71	34.81	NA
188	Posp-6268	34	NA	Posp-3804	B6.p53	Posp-2920	FVB.GFP	6/5/20	6/24/20	19	F	Tp53	HFD	8	28	140218	1.493	3.922	NA	NA	13.884	1.34	12.52	NA	18.523	NA	19.791	1.46	17.74	NA	20.71	NA	21.745	21.267	22.54	2.82	18.13	24.384	26.823	4.69	20.01	34.653	10.68	21.07	39.244	35.716	10.97	24.03	NA
189	Posp-6270	34	NA	Posp-3804	B6.p53	Posp-2920	FVB.GFP	6/5/20	6/24/20	19	F	WT	HFD	8	28	140218	1.822	4.396	NA	NA	13.424	1.47	11.89	NA	18.281	NA	NA	NA	NA	NA	18.639	NA	19.192	21.133	22.074	1.88	18.57	22.903	26.924	4.33	19.99	31.427	7.39	21.73	34.821	40.295	15.19	25.02	NA
190	Posp-6272	34	NA	Posp-3804	B6.p53	Posp-2920	FVB.GFP	6/5/20	6/24/20	19	F	WT	HFD	8	28	140218	1.504	3.954	NA	NA	13.548	1.43	12.19	NA	17.801	NA	NA	NA	NA	NA	19.806	NA	19.223	22.908	22.484	2.61	18.03	25.518	30.983	9.34	19.84	30.813	7.33	21.05	33.742	40.36	15.74	24	NA
191	Posp-6694	35	NA	Posp-3408	B6.p53	Posp-3294	FVB.GFP	7/30/20	8/18/20	19	M	Tp53	HFD	8	29	143217	1.875	6.583	NA	NA	22.323	2.3	19.8	NA	24.828	NA	25.602	2.29	21.91	NA	NA	NA	28.603	31.221	34.614	7.62	25.05	47.572	51.444	15.98	32.85	52.154	16.44	34.73	51.832	53.99	16.1	36.87	NA
192	Posp-6695	35	NA	Posp-3408	B6.p53	Posp-3294	FVB.GFP	7/30/20	8/18/20	19	M	Tp53	HFD	8	29	143217	2	6.451	NA	NA	21.922	1.77	19.78	NA	25.497	NA	26.251	2.57	22.42	NA	NA	NA	32.764	34.603	39.079	11.95	25.62	48.681	53.927	16.69	34.41	55.033	17.45	36.19	54.18	57.833	17.64	38.59	NA
193	Posp-6696	35	NA	Posp-3408	B6.p53	Posp-3294	FVB.GFP	7/30/20	8/18/20	19	M	WT	HFD	8	29	143217	1.843	6.399	NA	NA	20.817	2.05	18.28	NA	24.275	NA	24.762	2.56	21.15	NA	NA	NA	27.903	31.791	35.379	10.45	23.16	44.589	NA	NA	NA	NA	NA	NA	NA	NA	NA	NA	NA
194	Posp-6697	35	NA	Posp-3408	B6.p53	Posp-3294	FVB.GFP	7/30/20	8/18/20	19	M	Tp53	HFD	8	29	143217	1.469	5.717	NA	NA	19.42	1.85	17.32	NA	24.542	NA	25.318	2.53	21.65	NA	NA	NA	30.787	33.688	35.861	10.74	23.71	45.235	51.278	16.58	32.38	50.857	17.67	32.59	52.544	55.165	17.3	36.14	NA
195	Posp-6698	35	11	Posp-3408	B6.p53	Posp-3294	FVB.GFP	7/30/20	8/18/20	19	M	WT	NC	8	29	143218	1.933	6.585	NA	NA	20.933	2.04	18.61	NA	24.246	NA	19.033	0.19	17.72	NA	NA	NA	NA	NA	NA	NA	NA	NA	NA	NA	NA	NA	NA	NA	NA	NA	NA	NA	NA
196	Posp-6699	35	NA	Posp-3408	B6.p53	Posp-3294	FVB.GFP	7/30/20	8/18/20	19	M	WT	NC	8	29	143218	1.877	6.365	NA	NA	20.471	2.32	17.77	NA	24.208	NA	25.878	2.38	21.85	NA	NA	NA	29.351	30.544	32.77	5.42	25.5	35.428	NA	NA	NA	NA	NA	NA	NA	NA	NA	NA	NA
197	Posp-6700	35	NA	Posp-3408	B6.p53	Posp-3294	FVB.GFP	7/30/20	8/18/20	19	M	Tp53	NC	8	29	143218	1.715	6.221	NA	NA	20.413	2.03	17.98	NA	23.817	NA	24.394	1.62	21.57	NA	NA	NA	28.581	29.65	31.588	3.93	26.08	38.487	43.162	12.43	28.49	46.127	13.35	31.37	46.361	48.757	11.52	35.81	NA
198	Posp-6701	35	NA	Posp-3408	B6.p53	Posp-3294	FVB.GFP	7/30/20	8/18/20	19	M	Tp53	NC	8	29	143218	1.883	6.427	NA	NA	20.705	1.75	18.34	NA	24.432	NA	25.266	1.63	22.4	NA	NA	NA	28.637	29.228	30.932	3.38	25.77	37.158	44.216	11.52	29.93	45.112	11.05	32.76	47.525	48.385	9.97	36.83	NA
199	Posp-7137	36	NA	Posp-3408	B6.p53	Posp-3294	FVB.GFP	9/9/20	9/28/20	19	F	Tp53	HFD	8	30	146253	1.75	6.64	NA	NA	19	2.5	17.38	NA	23.053	NA	24.557	3.15	20.02	NA	24.251	NA	26.967	NA	33.718	10.93	21.34	42.52	48.155	22.56	24.07	51.162	25.33	25.92	55.07	58.367	29.26	29.19	NA
200	Posp-7138	36	NA	Posp-3408	B6.p53	Posp-3294	FVB.GFP	9/9/20	9/28/20	19	F	Tp53	HFD	8	30	146253	1.677	6.584	NA	NA	18.351	1.94	17.34	NA	22.464	NA	22.769	2.6	18.54	NA	24.11	NA	23.51	NA	26.051	4.54	19.88	30.279	32.465	8.08	23.07	47.132	20.32	26.78	56.835	56.12	26.99	29	NA
201	Posp-7139	36	NA	Posp-3408	B6.p53	Posp-3294	FVB.GFP	9/9/20	9/28/20	19	F	WT	HFD	8	30	146253	1.557	6.347	NA	NA	17.176	2.17	15.29	NA	19.457	NA	21.15	2.36	17.38	NA	20.209	NA	24.007	NA	29.375	8.01	20.04	31.423	39.477	16.26	21.89	47.688	22.57	24.67	52.926	56.724	28.56	27.86	NA
202	Posp-7141	36	NA	Posp-3408	B6.p53	Posp-3294	FVB.GFP	9/9/20	9/28/20	19	F	WT	HFD	8	30	146253	1.608	6.473	NA	NA	17.532	1.48	16.4	NA	19.551	NA	20.921	1.29	18.05	NA	19.418	NA	20.114	NA	22.133	1.91	18.24	27.791	29.841	6.87	21.4	42.628	18.64	23.93	43.417	53.094	25.98	27.08	NA
203	Posp-10040	37	11	Posp-8861	B6.p53	Posp-8413	FVB.GFP	4/23/21	5/12/21	19	F	Tp53	HFD	8	31	164080	1.663	5.745	NA	NA	17.889	1.99	15.95	NA	NA	NA	19.536	1.55	17.6	NA	NA	NA	NA	NA	23.783	3.31	19.77	30.744	39.982	16.7	21.8	44.171	19.61	23.52	52.219	53.647	28.25	24.59	NA
204	Posp-10042	37	14	Posp-8861	B6.p53	Posp-8413	FVB.GFP	4/23/21	5/12/21	19	M	Tp53	HFD	8	31	164081	1.6	5.508	NA	NA	21.589	2.03	19.53	NA	NA	NA	27.771	1.2	26	NA	NA	NA	NA	NA	30.762	11.16	25.23	39.674	45.523	13.32	30.63	48.18	14.88	32.21	49.02	50.089	14.48	34.46	NA
205	Posp-10043	37	31	Posp-8861	B6.p53	Posp-8413	FVB.GFP	4/23/21	5/12/21	19	M	WT	HFD	8	31	164081	1.71	5.526	NA	NA	21.737	1.75	20.38	NA	NA	NA	27.071	1.43	24.99	NA	NA	NA	NA	NA	36.485	4.91	25.13	46.323	49.525	14.43	33.83	52.704	16.22	34.53	55.09	56.564	17.67	37.92	NA
206	Posp-10046	37	40	Posp-8861	B6.p53	Posp-8413	FVB.GFP	4/23/21	5/12/21	19	F	WT	HFD	8	31	164080	1.567	5.315	NA	NA	16.589	1.46	15.52	NA	NA	NA	18.186	1	16.69	NA	NA	NA	NA	NA	20.938	1.47	18.7	23.866	27.573	4.41	21.75	33.301	9.79	22.27	40.917	45.252	21.37	22.95	NA
207	Posp-10047	37	4	Posp-8861	B6.p53	Posp-8413	FVB.GFP	4/23/21	5/12/21	19	F	Tp53	HFD	8	31	164080	1.546	5.263	NA	NA	17.711	1.58	16.22	NA	NA	NA	20.021	1.34	17.87	NA	NA	NA	NA	NA	23.918	3.6	20.08	27.787	35.7	11.78	22.86	40.972	16.51	23.23	52.047	51.344	24.61	26.03	NA
208	Posp-10495	38	11	Posp-9283	B6.p53	Posp-9321	FVB.GFP		6/7/21	NA	M	Tp53	HFD	8	32	165950	1.408	5.064	NA	NA	19.638	1.33	18.13	NA	NA	NA	26.082	0.83	25.38	NA	NA	NA	NA	NA	33.16	4.16	27.91	39.409	44.249	12.03	31.47	48.392	14.96	32.66	50.796	49.014	13.05	35.67	NA
209	Posp-10496	38	13	Posp-9283	B6.p53	Posp-9321	FVB.GFP		6/7/21	NA	M	Tp53	HFD	8	32	165950	1.553	6.307	NA	NA	21.359	1.54	19.53	NA	NA	NA	26.539	1.48	24.24	NA	NA	NA	NA	NA	31.205	2.4	27.6	36.872	41.286	5.53	34.53	44.763	8.45	35.04	53.775	51.411	11.14	39.13	NA
210	Posp-10497	38	33	Posp-9283	B6.p53	Posp-9321	FVB.GFP		6/7/21	NA	M	Tp53	HFD	8	32	165952	1.473	5.06	NA	NA	19.624	1.37	17.95	NA	NA	NA	26.314	1.5	24.16	NA	NA	NA	NA	NA	31.545	4.21	26.94	37.154	40.817	9.69	30.51	41.597	9.12	31.8	45.668	42.343	8.21	33.17	NA
211	Posp-10498	38	31	Posp-9283	B6.p53	Posp-9321	FVB.GFP		6/7/21	NA	M	WT	HFD	8	32	165950	1.381	5.282	NA	NA	19.399	1.5	17.7	NA	NA	NA	26.719	1.48	23.88	NA	NA	NA	NA	NA	33.222	5.31	27.27	37.776	42.176	10.57	30.58	49.345	14.92	33.93	50.382	49.709	13.18	35.6	NA
212	Posp-10499	38	14	Posp-9283	B6.p53	Posp-9321	FVB.GFP		6/7/21	NA	M	Tp53	NC	8	32	165951	1.314	4.951	NA	NA	17.149	1.05	16.14	NA	NA	NA	25.925	1.09	23.92	NA	NA	NA	NA	NA	31.108	2.22	28.11	32.722	33.595	1.9	30.64	38.576	6.97	30.84	42.595	43.27	9.86	32.09	NA
213	Posp-10500	38	4	Posp-9283	B6.p53	Posp-9321	FVB.GFP		6/7/21	NA	M	Tp53	HFD	8	32	165952	1.501	5.639	NA	NA	20.409	1.54	18.7	NA	NA	NA	27.471	1.32	25.43	NA	NA	NA	NA	NA	34.185	5.08	28.18	42.511	46.6	13.66	31.97	43.76	9.75	33.12	48.468	50.042	15.27	34.5	NA
214	Posp-10501	38	40	Posp-9283	B6.p53	Posp-9321	FVB.GFP		6/7/21	NA	F	WT	HFD	8	32	165953	1.229	4.788	NA	NA	15.58	1.53	14.18	NA	NA	NA	19.079	1.09	17.18	NA	NA	NA	NA	NA	23.284	3.85	18.73	24.571	30.312	8.22	21.26	37.057	14.69	22.39	47.489	43.269	20.01	23.23	NA
215	Posp-10502	38	41	Posp-9283	B6.p53	Posp-9321	FVB.GFP		6/7/21	NA	F	Tp53	HFD	8	32	165953	1.394	5.139	NA	NA	16.956	1.86	15.11	NA	NA	NA	20	1.29	18.21	NA	NA	NA	NA	NA	22.832	3.11	19.08	25.315	31.536	8.55	22	38.334	14.48	23.62	47.75	44.021	15.22	23.75	NA
216	Posp-10504	38	34	Posp-9283	B6.p53	Posp-9321	FVB.GFP		6/7/21	NA	F	Tp53	HFD	8	32	165953	1.349	5.243	NA	NA	16.24	1.31	15.11	NA	NA	NA	19.047	0.79	17.49	NA	NA	NA	NA	NA	22.95	3.1	19.43	25.418	30.311	8.71	20.84	30.847	20.65	25.1	40.408	43.828	14.11	23.97	NA
217	Posp-10505	38	44	Posp-9283	B6.p53	Posp-9321	FVB.GFP		6/7/21	NA	M	Tp53	HFD	8	32	165952	1.476	5.582	NA	NA	20.455	1.77	18.41	NA	NA	NA	27.838	1.88	25.92	NA	NA	NA	NA	NA	38.448	8.72	29.45	44.044	45.233	11.44	33.27	45.779	11.15	34.14	49.909	45.568	8.73	36.03	NA
218	Posp-10506	39	11	Posp-9286	B6.p53	Posp-9320	FVB.GFP	5/21/21	6/7/21	17	M	Tp53	HFD	8	32	165950	1.566	6.191	NA	NA	21.192	1.29	19.55	NA	NA	NA	27.816	1.75	25.09	NA	NA	NA	NA	NA	34.118	7.61	26.12	39.211	31.652	1.01	28.58	NA	NA	NA	NA	NA	NA	NA	NA
219	Posp-10507	39	13	Posp-9286	B6.p53	Posp-9320	FVB.GFP	5/21/21	6/7/21	17	M	Tp53	HFD	8	32	165950	1.544	5.989	NA	NA	20.955	1.47	19.15	NA	NA	NA	27.389	1.48	25.6	NA	NA	NA	NA	NA	33.002	6.08	25.2	36.553	NA	NA	NA	NA	NA	NA	NA	NA	NA	NA	NA
220	Posp-10508	39	31	Posp-9286	B6.p53	Posp-9320	FVB.GFP	5/21/21	6/7/21	17	F	WT	HFD	8	32	165953	1.553	6.222	NA	NA	16.583	1.18	15.2	NA	NA	NA	21.52	1.63	19.3	NA	NA	NA	NA	NA	24.696	3.65	20.74	27.377	34.251	15.24	22.89	45.742	7.85	22.26	53.972	58.387	30.69	27.73	NA
221	Posp-10509	39	33	Posp-9286	B6.p53	Posp-9320	FVB.GFP	5/21/21	6/7/21	17	M	Tp53	HFD	8	32	165952	1.533	5.999	NA	NA	24.103	1.56	20.23	NA	NA	NA	27.35	1.64	25.32	NA	NA	NA	NA	NA	31.632	6.83	24.42	45.258	48.963	16.05	32.46	51.728	16.28	35.24	56.193	54.575	17.35	36.73	NA
222	Posp-10510	39	14	Posp-9286	B6.p53	Posp-9320	FVB.GFP	5/21/21	6/7/21	17	M	Tp53	NC	8	32	165951	1.58	6.157	NA	NA	19.702	1.12	18.63	NA	NA	NA	26.24	1.57	24.05	NA	NA	NA	NA	NA	33.562	3.44	29.53	37.323	36.717	1.98	33.34	39.651	5.45	33.61	NA	NA	NA	NA	NA
223	Posp-10511	39	4	Posp-9286	B6.p53	Posp-9320	FVB.GFP	5/21/21	6/7/21	17	M	WT	NC	8	32	165951	1.508	6.282	NA	NA	18.482	0.97	17.2	NA	NA	NA	26.189	1.09	24.73	NA	NA	NA	NA	NA	33.089	2.83	29.27	34.505	36.027	2.48	32.65	42.963	8.71	33.09	43.766	46.115	10.51	34.12	NA
224	Posp-10513	39	41	Posp-9286	B6.p53	Posp-9320	FVB.GFP	5/21/21	6/7/21	17	F	Tp53	HFD	8	32	165953	1.504	5.97	NA	NA	NA	NA	NA	NA	NA	NA	20.297	1.07	18	NA	NA	NA	NA	NA	22.972	2.19	20.18	26.507	34.251	9.72	23.58	38.873	14.51	24.03	45.029	46.786	20.71	25.43	NA
225	Posp-10731	40	31	Posp-8861	B6.p53	Posp-8413	FVB.GFP	6/4/21	6/23/21	19	M	WT	HFD	8	33	167655	1.531	NA	NA	NA	18.886	1.62	17.06	NA	NA	NA	27.117	1.81	24.45	NA	NA	NA	NA	NA	32.576	3.19	29.46	40.016	48.828	13.46	32.13	53.38	14.62	37.16	52.581	54.267	13.67	40.21	NA
226	Posp-10732	40	33	Posp-8861	B6.p53	Posp-8413	FVB.GFP	6/4/21	6/23/21	19	M	Tp53	HFD	8	33	167655	1.457	NA	NA	NA	18.349	1.16	16.72	NA	NA	NA	26.91	1.52	24.9	NA	NA	NA	NA	NA	34.004	4.16	28.53	40.923	47.35	14.02	31.93	51.644	15.35	35.13	50.544	50.733	15.66	35.24	NA
227	Posp-10733	40	4	Posp-8861	B6.p53	Posp-8413	FVB.GFP	6/4/21	6/23/21	19	M	Tp53	HFD	8	33	167655	1.649	NA	NA	NA	20.028	1.56	18.18	NA	NA	NA	27.883	2.39	24.29	NA	NA	NA	NA	NA	36.701	6.84	28.87	48.456	51.161	14.46	35.11	57.23	16.7	39.12	56.127	56.759	15.57	40.83	NA
228	Posp-10734	40	40	Posp-8861	B6.p53	Posp-8413	FVB.GFP	6/4/21	6/23/21	19	F	Tp53	HFD	8	33	167660	1.65	NA	NA	NA	16.541	1.53	14.94	NA	NA	NA	21.46	1.48	19.25	NA	NA	NA	NA	NA	25.149	2.88	22.07	30.874	35.666	10.37	23.81	42.894	16.31	25.14	48.827	53.071	25.44	28.21	NA
229	Posp-10735	40	14	Posp-8861	B6.p53	Posp-8413	FVB.GFP	6/4/21	6/23/21	19	F	Tp53	HFD	8	33	167660	1.547	NA	NA	NA	14.953	1.43	13.68	NA	NA	NA	19.571	1.07	18	NA	NA	NA	NA	NA	21.984	1.28	19.99	26.354	32.329	8.66	22.33	37.073	10.49	25	39.943	47.088	21.13	26.33	NA
230	Posp-11163	41	NA	Posp-9579	B6.p53	Posp-9598	FVB.GFP		6/27/21	NA	F	WT	HFD	8	33	167660	1.68	6.489	NA	NA	16.594	1.64	16.05	NA	NA	NA	19.842	1.44	17.85	NA	NA	NA	NA	NA	21.674	1.12	19.76	26.783	31.96	9.31	21.08	36.926	13.71	22.29	42.667	48.325	23.06	25.39	NA
231	Posp-11164	41	NA	Posp-9579	B6.p53	Posp-9598	FVB.GFP		6/27/21	NA	M	WT	HFD	8	33	167655	1.744	6.674	NA	NA	21.487	1.66	19.1	NA	NA	NA	29.171	3.39	26.26	NA	NA	NA	NA	NA	34.72	4.44	29.72	42.2	47.004	12.09	32.89	48.038	12.03	35.1	48.016	39.869	7.15	31.65	NA
232	Posp-11165	41	NA	Posp-9579	B6.p53	Posp-9598	FVB.GFP		6/27/21	NA	M	Tp53	HFD	8	33	167655	1.777	6.679	NA	NA	20.896	1.8	18.48	NA	NA	NA	27.991	2.99	25.08	NA	NA	NA	NA	NA	32.383	2.94	28.51	39.834	44.292	12.18	30.35	49.839	15.8	33.46	51.086	52.331	16.64	35.35	NA
233	Posp-11166	41	NA	Posp-9579	B6.p53	Posp-9598	FVB.GFP		6/27/21	NA	F	Tp53	HFD	8	33	167660	1.592	6.764	NA	NA	17.16	1.16	15.95	NA	NA	NA	19.672	1.12	18.5	NA	NA	NA	NA	NA	21.611	1.91	19.9	31.732	40.818	17.47	22.03	53.719	28.58	25.05	63.655	68.86	38.03	31.57	NA
234	Posp-10561	42	NA	Posp-9581	B6.p53	Posp-9598	FVB.GFP	6/10/21	6/29/21	19	F	Tp53	HFD	8	34	166748	1.471	5.62	NA	NA	16.556	1.56	14.63	NA	NA	NA	19.524	1.7	17.73	NA	NA	NA	NA	NA	22.354	2.62	19.27	27.587	29.524	7.31	20.38	33.091	10.62	21.37	40.94	47.554	23.51	23.77	NA
235	Posp-10562	42	NA	Posp-9581	B6.p53	Posp-9598	FVB.GFP	6/10/21	6/29/21	19	F	WT	HFD	8	34	166748	1.495	5.436	NA	NA	15.593	1.35	14.18	NA	NA	NA	18.247	1.06	17.2	NA	NA	NA	NA	NA	21.162	1.98	19.29	22.915	26.542	3	21.7	NA	NA	NA	NA	NA	NA	NA	NA
236	Posp-10563	42	NA	Posp-9581	B6.p53	Posp-9598	FVB.GFP	6/10/21	6/29/21	19	F	Tp53	HFD	8	34	166748	1.352	5.193	NA	NA	17.279	1.56	15.57	NA	NA	NA	18.54	1.16	17.51	NA	NA	NA	NA	NA	20.886	1.72	18.71	23.225	28.712	5.37	21.67	31.121	8.32	21.77	37.294	44.223	20.29	23.96	NA
237	Posp-10564	42	NA	Posp-9581	B6.p53	Posp-9598	FVB.GFP	6/10/21	6/29/21	19	F	Tp53	HFD	8	34	166748	1.559	5.51	NA	NA	17.719	1.61	15.8	NA	NA	NA	20.103	1.62	18.61	NA	NA	NA	NA	NA	24.828	3.82	20.52	30.557	38.94	14.15	22.97	46.964	22	24.22	54.234	62.764	34.66	28.38	NA
238	Posp-10881	43	11	Posp-9283	B6.p53	Posp-9321	FVB.GFP	7/2/21	7/20/21	18	M	Tp53	NC	8	35	168302	1.918	4.797	NA	NA	19.521	1.19	17.73	NA	NA	NA	27.558	1.82	24.75	NA	NA	NA	NA	NA	34.355	5.77	26.27	39.6	42.782	10.21	30.54	45.291	10.89	32.45	45.423	46.414	9.58	35.21	NA
239	Posp-10882	43	13	Posp-9283	B6.p53	Posp-9321	FVB.GFP	7/2/21	7/20/21	18	M	Tp53	NC	8	35	168302	1.919	4.675	NA	NA	19.96	1.38	18.73	NA	NA	NA	28.539	2.59	24.81	NA	NA	NA	NA	NA	35.137	5.52	27.45	38.328	40.775	8.56	30.39	46.162	11.68	31.85	44.935	46.258	10.39	34.73	NA
240	Posp-10883	43	14	Posp-9283	B6.p53	Posp-9321	FVB.GFP	7/2/21	7/20/21	18	M	Tp53	NC	8	35	168302	2.031	4.715	NA	NA	21.456	1.11	20.13	NA	NA	NA	28.717	1.65	26.35	NA	NA	NA	NA	NA	33.302	4.89	26.66	40.617	45.507	12.56	31.24	49.83	12.67	35.39	50.28	NA	NA	NA	NA
241	Posp-10884	43	31	Posp-9283	B6.p53	Posp-9321	FVB.GFP	7/2/21	7/20/21	18	F	Tp53	NC	8	35	169236	2.055	4.816	NA	NA	17.359	1.35	15.89	NA	NA	NA	20.82	1	19.11	NA	NA	NA	NA	NA	24.143	1.53	20.84	25.605	31.993	6.62	24.14	39.366	11.7	25.86	40.117	46.245	18.25	26.89	NA
242	Posp-10885	43	33	Posp-9283	B6.p53	Posp-9321	FVB.GFP	7/2/21	7/20/21	18	M	Tp53	HFD	8	35	169237	1.97	4.735	NA	NA	21.431	1.57	19.68	NA	NA	NA	27.081	1.1	25.27	NA	NA	NA	NA	NA	34.323	7.32	25.6	44.685	51.265	19.13	30.55	NA	NA	NA	NA	NA	NA	NA	NA
243	Posp-10886	43	34	Posp-9283	B6.p53	Posp-9321	FVB.GFP	7/2/21	7/20/21	18	F	Tp53	NC	8	35	169236	1.829	4.577	NA	NA	18.155	1.05	16.93	NA	NA	NA	22.403	1.57	20.12	NA	NA	NA	NA	NA	24.247	1.52	20.67	26.065	29.268	3.63	23.62	35.716	9.41	24.63	37.64	42.941	15.1	26.04	NA
244	Posp-10887	43	4	Posp-9283	B6.p53	Posp-9321	FVB.GFP	7/2/21	7/20/21	18	F	WT	NC	8	35	169236	1.878	4.664	NA	NA	17.26	1.2	16.11	NA	NA	NA	20.422	1.2	18.67	NA	NA	NA	NA	NA	23.763	1.54	20.27	28.181	27.835	3.96	22.05	33.956	9.06	23.34	38.794	42.403	16.84	24.64	NA
245	Posp-10888	43	40	Posp-9283	B6.p53	Posp-9321	FVB.GFP	7/2/21	7/20/21	18	M	Tp53	HFD	8	35	169237	2.064	5.044	NA	NA	21.545	1.31	19.73	NA	NA	NA	29.065	1.19	26.77	NA	NA	NA	NA	NA	40.408	9.98	27.99	52.238	52.023	14.97	35.89	56.962	16.08	38.5	61.546	64.579	20.42	42.75	NA
246	Posp-10889	43	41	Posp-9283	B6.p53	Posp-9321	FVB.GFP	7/2/21	7/20/21	18	F	Tp53	HFD	8	35	168303	1.881	4.6	NA	NA	18.392	1.42	16.85	NA	NA	NA	20.821	1.04	19.32	NA	NA	NA	NA	NA	24.622	2.96	20.11	28.839	28.789	3.68	23.84	38.381	13.75	23.29	45.053	58.624	31.29	27.08	NA
247	Posp-10890	43	43	Posp-9283	B6.p53	Posp-9321	FVB.GFP	7/2/21	7/20/21	18	F	Tp53	HFD	8	35	168303	1.839	4.364	NA	NA	17.091	1.17	16.16	NA	NA	NA	20.741	1.05	18.87	NA	NA	NA	NA	NA	23.997	3.34	18.98	28.35	31.406	7.05	22.96	31.293	7.98	21.81	38.43	50.747	25.36	25	NA
248	Posp-11496	44	11	Posp-9313	B6.p53	Posp-9322	FVB.GFP		8/21/21	NA	M	Tp53	HFD	8	36	172034	1.4	5.583	NA	NA	10.526	0.81	9.77	NA	NA	NA	28.084	1.58	25.98	NA	NA	NA	NA	NA	45.928	13.89	30.55	45.422	58.426	13.2	33.28	51.158	14.28	35.41	55.679	58.394	17.39	39.61	NA
249	Posp-11497	44	13	Posp-9313	B6.p53	Posp-9322	FVB.GFP		8/21/21	NA	F	Tp53	HFD	8	36	172035	1.529	5.845	NA	NA	10.415	0.83	9.92	NA	NA	NA	19.422	1.07	17.74	NA	NA	NA	NA	NA	25.507	4.56	19.3	33.805	38.961	14.31	23.54	48.354	21.7	26.11	54.52	59.832	32.7	26.64	NA
250	Posp-11498	44	31	Posp-9313	B6.p53	Posp-9322	FVB.GFP		8/21/21	NA	M	Tp53	NC	8	36	172036	1.49	5.792	NA	NA	11.143	0.88	10.42	NA	NA	NA	25.008	1.97	22.75	NA	NA	NA	NA	NA	32.486	4.88	25.76	38.483	45.707	13.55	30.52	44.211	10.49	31.7	46.568	46.238	10.36	34.66	NA
251	Posp-11499	44	33	Posp-9313	B6.p53	Posp-9322	FVB.GFP		8/21/21	NA	F	WT	HFD	8	36	172035	1.248	5.346	NA	NA	9.68	0.78	9.2	NA	NA	NA	17.089	0.51	16.41	NA	NA	NA	NA	NA	20.008	1.01	17.32	23.295	26.49	4.42	20.5	32.101	9.55	21.5	45.022	47.49	23.54	23.76	NA
252	Posp-11500	44	4	Posp-9313	B6.p53	Posp-9322	FVB.GFP		8/21/21	NA	F	Tp53	HFD	8	36	172035	1.382	5.741	NA	NA	10.863	0.77	10.19	NA	NA	NA	20.498	1.64	18.63	NA	NA	NA	NA	NA	23.379	2.74	18.84	27.44	36.119	12.27	22.26	39.028	14.93	23.76	48.406	53.274	33.35	30.95	NA
253	Posp-11501	44	40	Posp-9313	B6.p53	Posp-9322	FVB.GFP		8/21/21	NA	F	Tp53	NC	8	36	172037	1.497	5.62	NA	NA	10.421	0.68	10.05	NA	NA	NA	21.385	1.65	19.06	NA	NA	NA	NA	NA	24.855	3.05	20.27	29.747	37.99	12.77	23.44	42.884	16.38	25.47	45.816	48.168	22.33	25.07	NA
254	Posp-11502	44	14	Posp-9313	B6.p53	Posp-9322	FVB.GFP		8/21/21	NA	M	WT	HFD	8	36	172034	1.201	5.283	NA	NA	10.448	1.03	9.6	NA	NA	NA	27.559	1.59	25.36	NA	NA	NA	NA	NA	35.726	8.61	25.76	42.395	48.033	12.78	33.5	51.786	13.41	36.87	54.601	59.06	17.47	39.53	NA
255	Posp-11503	44	34	Posp-9313	B6.p53	Posp-9322	FVB.GFP		8/21/21	NA	F	Tp53	NC	8	36	172037	1.343	5.596	NA	NA	10.071	0.66	9.71	NA	NA	NA	19.488	1.22	18.04	NA	NA	NA	NA	NA	23.692	1.88	20.01	29.15	34.259	10.05	22.8	37.329	12.36	24.13	44.296	45.912	20.32	24.81	NA
256	Posp-11504	44	41	Posp-9313	B6.p53	Posp-9322	FVB.GFP		8/21/21	NA	F	Tp53	NC	8	36	172037	1.246	5.109	NA	NA	9.816	0.75	9.23	NA	NA	NA	19.388	1.1	17.62	NA	NA	NA	NA	NA	22.913	1.86	19.35	25.751	25.53	2.86	21.43	30.451	7.15	22	32.463	39.683	14.66	23.83	NA
257	Posp-11516	45	11	Posp-9579	B6.p53	Posp-9598	FVB.GFP		8/22/21	NA	M	Tp53	HFD	8	36	172034	1.607	6.266	NA	NA	12.684	1.13	11.74	NA	NA	NA	30.285	2.23	27.47	NA	NA	NA	NA	NA	NA	NA	NA	52.847	47.941	17.21	39.63	66.324	19.88	44.98	NA	NA	NA	NA	NA
258	Posp-11517	45	13	Posp-9579	B6.p53	Posp-9598	FVB.GFP		8/22/21	NA	F	WT	HFD	8	36	172035	1.543	6.179	NA	NA	11.704	0.9	11	NA	NA	NA	19.144	0.63	17.78	NA	NA	NA	NA	NA	NA	NA	NA	26.865	39.746	15.49	22.85	45.696	21.54	23.81	57.32	63.567	35.92	27.16	NA
259	Posp-11520	45	34	Posp-9579	B6.p53	Posp-9598	FVB.GFP		8/22/21	NA	F	Tp53	HFD	8	36	172035	1.846	6.471	NA	NA	12.707	1.19	11.66	NA	NA	NA	21.995	1.24	20.11	NA	NA	NA	NA	NA	NA	NA	NA	35.087	43.588	18.09	24.07	49.104	22.79	26.03	63.502	64.992	27.45	25.64	NA
260	Posp-11521	45	4	Posp-9579	B6.p53	Posp-9598	FVB.GFP		8/22/21	NA	F	WT	NC	8	36	172037	1.612	5.94	NA	NA	11.069	0.87	10.29	NA	NA	NA	20.216	0.93	18.47	NA	NA	NA	NA	NA	NA	NA	NA	28.499	34.169	9.99	22.69	45.556	19.69	24.99	48.305	53.383	26.64	25.52	NA
261	Posp-11523	45	41	Posp-9579	B6.p53	Posp-9598	FVB.GFP		8/22/21	NA	F	Tp53	NC	8	36	172037	1.533	6.117	NA	NA	11.782	0.79	11.14	NA	NA	NA	22.09	1.52	19.75	NA	NA	NA	NA	NA	NA	NA	NA	33.98	35.372	10.23	23.34	45.832	18.79	25.83	47.944	49.499	22.41	26.29	NA
262	Posp-11524	45	14	Posp-9579	B6.p53	Posp-9598	FVB.GFP		8/22/21	NA	M	Tp53	NC	8	36	172036	1.484	6.364	NA	NA	12.501	0.93	11.62	NA	NA	NA	25.926	2.03	23.08	NA	NA	NA	NA	NA	NA	NA	NA	46.301	49.21	12.79	34.1	51.245	11.95	36.93	53.397	53.313	12.96	38.55	NA
263	Posp-12003	46	NA	Posp-9581	B6.p53	Posp-9598	FVB.GFP	8/26/21	9/13/21	18	F	Tp53	HFD	8	37	177300	1.404	5.75	NA	NA	17.645	1.99	15.97	NA	NA	NA	18.194	1.46	15.53	NA	NA	NA	NA	NA	21.264	2.07	17.65	22.308	25.499	3.23	20.94	37.443	13.39	23.71	37.911	39.725	16.11	23.66	NA
264	Posp-12004	46	NA	Posp-9581	B6.p53	Posp-9598	FVB.GFP	8/26/21	9/13/21	18	F	WT	HFD	8	37	177300	1.633	6.28	NA	NA	18.215	1.37	16.86	NA	NA	NA	20.104	0.95	17.97	NA	NA	NA	NA	NA	22.934	1.95	19.53	26.839	28.266	3.85	22.6	42.318	16.19	26.01	45.339	47.422	20.61	26.7	NA
265	Posp-12007	46	NA	Posp-9581	B6.p53	Posp-9598	FVB.GFP	8/26/21	9/13/21	18	M	Tp53	NC	8	37	174309	1.544	6.048	NA	NA	22.483	1.81	20.46	NA	NA	NA	28.788	2.3	24.74	NA	NA	NA	NA	NA	35.329	4.61	28.94	40.843	45.682	8.66	35.29	46.497	8.59	36.93	NA	NA	NA	NA	NA
266	Posp-12008	46	NA	Posp-9581	B6.p53	Posp-9598	FVB.GFP	8/26/21	9/13/21	18	F	Tp53	NC	8	37	172656	1.51	6.228	NA	NA	18.845	1.83	16.99	NA	NA	NA	20.116	0.97	17.57	NA	NA	NA	NA	NA	24.474	2	20.3	24.475	28.751	5.11	21.84	30.413	6.34	23.4	33.431	34.449	9.12	24.74	NA
267	Posp-12009	46	NA	Posp-9581	B6.p53	Posp-9598	FVB.GFP	8/26/21	9/13/21	18	F	Tp53	NC	8	37	172656	1.544	6.337	NA	NA	17.513	1.56	15.9	NA	NA	NA	19.137	0.69	16.85	NA	NA	NA	NA	NA	22.065	1.62	18.88	24.196	29.168	4.63	22.46	34.525	9.49	24.63	38.547	39.212	12.27	25.9	NA
268	Posp-12010	46	NA	Posp-9581	B6.p53	Posp-9598	FVB.GFP	8/26/21	9/13/21	18	M	WT	NC	8	37	174309	1.567	6.424	NA	NA	21.543	1.62	19.78	NA	NA	NA	27.277	1.74	23.56	NA	NA	NA	NA	NA	31.944	2.95	27.14	36.157	41.561	7.87	31.86	43.109	8.27	33.79	45.428	45.203	11.66	33.14	NA
269	Posp-13116	47	NA	Posp-9581	B6.p53	Posp-9598	FVB.GFP	11/5/21	11/23/21	18	F	Tp53	HFD	8	38	179908	1.44	5.516	NA	NA	15.891	1.42	14.44	NA	NA	NA	18.796	1.27	16.5	NA	NA	NA	NA	NA	22.28	2.83	19.23	26.75	40.658	17.17	23.38	49.207	24.5	24.93	55.685	58.381	31.69	26.27	NA
270	Posp-13117	47	NA	Posp-9581	B6.p53	Posp-9598	FVB.GFP	11/5/21	11/23/21	18	F	Tp53	HFD	8	38	179908	1.554	5.094	NA	NA	13.508	1.67	11.61	NA	NA	NA	18.84	1.24	17.14	NA	NA	NA	NA	NA	21.854	2.41	18.99	28.235	43.686	18.85	24.3	48.839	23.37	25.78	50.05	57.509	31.26	25.8	NA
271	Posp-13118	47	NA	Posp-9581	B6.p53	Posp-9598	FVB.GFP	11/5/21	11/23/21	18	F	Tp53	NC	8	38	179909	1.62	5.543	NA	NA	14.574	1.26	13.25	NA	NA	NA	20.313	1.14	18.16	NA	NA	NA	NA	NA	24.56	2.18	21.6	29.446	33.83	9.23	23.41	37.325	12.56	24.4	39.479	NA	NA	NA	NA
272	Posp-13119	47	NA	Posp-9581	B6.p53	Posp-9598	FVB.GFP	11/5/21	11/23/21	18	F	WT	NC	8	38	179909	1.417	5.133	NA	NA	15.119	1.52	13.16	NA	NA	NA	20.097	0.99	13.26	NA	NA	NA	NA	NA	24.066	2.14	20.94	27.9	37.092	12.33	23.49	42.984	18.04	24.57	43.713	48.011	22.11	24.82	NA
273	Posp-13121	47	NA	Posp-9581	B6.p53	Posp-9598	FVB.GFP	11/5/21	11/23/21	18	F	Tp53	NC	8	38	179909	1.596	5.229	NA	NA	16.599	1.34	14.92	NA	NA	NA	21.088	1.12	18.58	NA	NA	NA	NA	NA	24.754	1.91	22.02	30.965	33.657	8.59	23.95	35.296	10.41	24.92	43.016	47.03	19.32	25.96	NA
274	Posp-13122	47	NA	Posp-9581	B6.p53	Posp-9598	FVB.GFP	11/5/21	11/23/21	18	M	Tp53	HFD	8	38	179910	1.627	5.697	NA	NA	18.15	1.55	16.97	NA	NA	NA	26.344	1.17	24.72	NA	NA	NA	NA	NA	33.849	8.54	25.88	46.395	52.207	17.02	34.29	55.866	17.34	38.43	58.795	56.444	15.81	39.51	NA
275	Posp-13123	47	NA	Posp-9581	B6.p53	Posp-9598	FVB.GFP	11/5/21	11/23/21	18	M	Tp53	NC	8	38	179911	1.665	5.872	NA	NA	18.881	2.04	16.42	NA	NA	NA	26.117	1.98	23.31	NA	NA	NA	NA	NA	32.869	5.19	26.85	41.195	38.831	6.17	30.9	38.54	5.33	32.63	43.618	40.053	6.74	31.84	NA
276	Posp-13124	47	NA	Posp-9581	B6.p53	Posp-9598	FVB.GFP	11/5/21	11/23/21	18	M	WT	HFD	8	38	179910	1.555	5.83	NA	NA	18.417	1.61	16.84	NA	NA	NA	26.927	1.46	24.47	NA	NA	NA	NA	NA	34.806	8.26	25.19	47.26	53.107	18.07	33.6	52.34	16.35	36.01	54.206	54.221	15.53	37.12	NA
277	Posp-13125	47	NA	Posp-9581	B6.p53	Posp-9598	FVB.GFP	11/5/21	11/23/21	18	M	WT	NC	8	38	179911	1.48	5.379	NA	NA	18.162	1.58	16.44	NA	NA	NA	24.132	1.36	21.43	NA	NA	NA	NA	NA	32.391	6.07	25.76	40.426	43.828	11.08	31.62	42.247	8.36	33.35	44.272	41.994	8.55	31.98	NA
278	Posp-13126	47	NA	Posp-9581	B6.p53	Posp-9598	FVB.GFP	11/5/21	11/23/21	18	F	WT	HFD	8	38	179908	1.26	4.771	NA	NA	13.457	1.29	12.38	NA	NA	NA	20.289	1.94	17.89	NA	NA	NA	NA	NA	23.433	4.69	18.21	27.515	39.94	17.91	21.6	44.86	22.09	22.76	48.483	50.369	25.49	23.52	NA
279	Posp-13908	48	NA	Posp-12106	B6.p53	Posp-12215	FVB.GFP	1/7/22	1/25/22	18	M	Tp53	HFD	8	39	183590	1.436	5.336	NA	NA	20.305	1.34	18.59	NA	NA	NA	24.703	0.93	22.46	NA	NA	NA	NA	NA	28.863	3.16	24.2	33.347	38.54	10.64	28.74	46.854	13.44	32.59	45.318	51.921	13.76	36.48	NA
280	Posp-13909	48	NA	Posp-12106	B6.p53	Posp-12215	FVB.GFP	1/7/22	1/25/22	18	M	Tp53	HFD	8	39	183590	1.31	5.044	NA	NA	19.065	1.09	17.98	NA	NA	NA	24.736	1.35	22.11	NA	NA	NA	NA	NA	30.719	3.76	25.18	43.138	45.015	11.78	32.24	47.898	11.53	35.27	45.812	49.014	12.47	34.92	NA
281	Posp-13910	48	NA	Posp-12106	B6.p53	Posp-12215	FVB.GFP	1/7/22	1/25/22	18	M	WT	HFD	8	39	183590	1.492	5.05	NA	NA	19.869	1.46	18.35	NA	NA	NA	28.995	1.62	25.69	NA	NA	NA	NA	NA	32.462	3.45	27.21	45.74	46.162	13.34	32.42	49.415	13.42	35.04	43.804	55.32	16.52	35.86	NA
282	Posp-13911	48	NA	Posp-12106	B6.p53	Posp-12215	FVB.GFP	1/7/22	1/25/22	18	F	Tp53	HFD	8	39	183591	1.358	4.848	NA	NA	16.917	1.94	18.49	NA	NA	NA	18.982	0.99	16.54	NA	NA	NA	NA	NA	21.411	1.61	17.8	22.76	27.854	5.61	21.14	34.171	11.04	22.42	41.988	46.778	21.68	24.18	NA
283	Posp-13912	48	NA	Posp-12106	B6.p53	Posp-12215	FVB.GFP	1/7/22	1/25/22	18	M	WT	NC	8	39	188389	1.503	5.372	NA	NA	20.945	1.66	18.76	NA	NA	NA	26.171	1.18	23.39	NA	NA	NA	NA	NA	35.898	4.51	29.58	40.543	45.527	8.79	35.64	46.742	9.18	36.49	46.127	49.024	9.83	37.66	NA
284	Posp-13913	48	NA	Posp-12106	B6.p53	Posp-12215	FVB.GFP	1/7/22	1/25/22	18	M	Tp53	NC	8	39	188389	1.333	4.787	NA	NA	19.248	1.4	17.66	NA	NA	NA	27.378	1.13	24.46	NA	NA	NA	NA	NA	32.678	2.15	28.42	36.509	39.744	7.99	30.53	43.257	9.52	31.35	42.388	45.314	10.59	32.34	NA
285	Posp-13914	48	NA	Posp-12106	B6.p53	Posp-12215	FVB.GFP	1/7/22	1/25/22	18	F	Tp53	HFD	8	39	183591	1.334	4.906	NA	NA	17.52	1.59	14.81	NA	NA	NA	19.161	0.92	16.69	NA	NA	NA	NA	NA	21.847	1.42	19.13	22.435	26.674	4.05	21.94	31.687	7.97	22.73	41.514	48.981	22.61	25.36	NA
286	Posp-13915	48	NA	Posp-12106	B6.p53	Posp-12215	FVB.GFP	1/7/22	1/25/22	18	F	WT	HFD	8	39	183591	1.428	4.866	NA	NA	16.902	1.59	14.84	NA	NA	NA	18.853	1.35	16.09	NA	NA	NA	NA	NA	21.095	1.77	17.69	23.909	27.982	6.53	20.45	35.183	12.37	21.97	39.915	43.572	18.8	23.52	NA
287	Posp-13916	48	NA	Posp-12106	B6.p53	Posp-12215	FVB.GFP	1/7/22	1/25/22	18	F	Tp53	NC	8	39	188614	1.449	5.41	NA	NA	18.09	1.65	16.21	NA	NA	NA	19.455	1.12	16.99	NA	NA	NA	NA	NA	23.413	2	19.74	26.355	27.872	4.23	22.62	35.031	9.61	23.95	36.81	39.859	14.13	24.28	NA
288	Posp-13917	48	NA	Posp-12106	B6.p53	Posp-12215	FVB.GFP	1/7/22	1/25/22	18	F	Tp53	NC	8	39	188614	1.482	5.075	NA	NA	17.543	1.37	15.99	NA	NA	NA	19.515	0.9	17.39	NA	NA	NA	NA	NA	24.305	1.85	20.66	26.863	28.712	3.46	23.69	30.427	4.97	23.85	39.473	37.848	11.08	24.97	NA
289	Posp-17106	49	NA	Posp-15708	B6.p53	Posp-15756	FVB.GFP	8/25/22	9/12/22	18	M	Tp53	HFD	8	40	202639	1.44	5.358	NA	NA	19.122	1.87	16.82	NA	NA	NA	29.263	2.71	25.26	NA	NA	NA	NA	NA	40.379	10.49	28.3	40.508	38.528	7.14	29.95	42.873	9.31	31.59	42.601	45.565	NA	NA	NA
290	Posp-17108	49	NA	Posp-15708	B6.p53	Posp-15756	FVB.GFP	8/25/22	9/12/22	18	M	WT	HFD	8	40	202639	1.337	5.34	NA	NA	18.375	1.62	16.08	NA	NA	NA	26.199	2.26	22.84	NA	NA	NA	NA	NA	35.729	8.73	25.39	45.955	49.936	15.05	33.89	51.895	16.1	34.51	53.083	55.698	NA	NA	NA
291	Posp-17110	49	NA	Posp-15708	B6.p53	Posp-15756	FVB.GFP	8/25/22	9/12/22	18	M	Tp53	HFD	8	40	202639	1.482	5.512	NA	NA	18.962	1.86	16.23	NA	NA	NA	26.718	2.69	22.89	NA	NA	NA	NA	NA	38.654	11.62	25.33	41.009	42.142	11.25	29.55	52.792	19.17	32.77	54.95	56.881	NA	NA	NA
292	Posp-17113	49	NA	Posp-15708	B6.p53	Posp-15756	FVB.GFP	8/25/22	9/12/22	18	M	Tp53	NC	8	40	202640	1.415	5.206	NA	NA	18.567	1.5	16.64	NA	NA	NA	27.727	2.05	24.08	NA	NA	NA	NA	NA	36.303	5.92	28.47	40.351	43.686	7.75	30.52	41.228	6.4	33.76	44.863	49.199	NA	NA	NA
293	Posp-17114	49	NA	Posp-15708	B6.p53	Posp-15756	FVB.GFP	8/25/22	9/12/22	18	M	Tp53	NC	8	40	202640	1.534	5.625	NA	NA	18.582	1.79	16.21	NA	NA	NA	27.348	1.52	24.72	NA	NA	NA	NA	NA	31.581	1.82	28.4	34.378	36.641	4.66	30.67	36.31	3.71	31.45	39.996	42.17	NA	NA	NA
294	Posp-17115	49	NA	Posp-15708	B6.p53	Posp-15756	FVB.GFP	8/25/22	9/12/22	18	M	WT	NC	8	40	202640	1.358	5.235	NA	NA	17.544	1.56	15.48	NA	NA	NA	24.83	1.5	22.21	NA	NA	NA	NA	NA	31.718	2.83	27.23	35.661	39.404	7.76	30.24	42.446	10.61	30.65	44.156	46.509	NA	NA	NA
295	Posp-17116	50	NA	Posp-15711	B6.p53	Posp-15756	FVB.GFP	8/26/22	9/13/22	18	M	Tp53	HFD	8	41	202639	1.457	5.163	NA	NA	16.898	1.57	14.73	NA	NA	NA	27.865	3.01	23.71	NA	NA	NA	NA	NA	41.918	12.35	27.7	46.764	52.46	16.14	35.29	54.881	17.23	37.27	56.416	56.749	NA	NA	NA
296	Posp-17121	50	NA	Posp-15711	B6.p53	Posp-15756	FVB.GFP	8/26/22	9/13/22	18	M	Tp53	NC	8	41	202640	1.266	4.317	NA	NA	15.833	1.47	13.87	NA	NA	NA	25.92	1.86	22.98	NA	NA	NA	NA	NA	29.538	1.32	26.79	30.337	32.513	2.47	28.57	33.736	2.61	29.51	34.104	36.187	NA	NA	NA
297	Posp-17123	50	NA	Posp-15711	B6.p53	Posp-15756	FVB.GFP	8/26/22	9/13/22	18	M	WT	NC	8	41	202640	1.46	4.795	NA	NA	16.611	1.52	14.78	NA	NA	NA	26.342	1.88	23.36	NA	NA	NA	NA	NA	30.392	1.59	27.33	32.241	36.289	6.23	28.6	34.743	3.61	29.74	38.789	42.379	NA	NA	NA
298	Posp-17125	50	NA	Posp-15711	B6.p53	Posp-15756	FVB.GFP	8/26/22	9/13/22	18	M	WT	HFD	8	41	202639	1.335	4.59	NA	NA	16.396	1.57	14.2	NA	NA	NA	26.298	2.37	22.95	NA	NA	NA	NA	NA	38.852	11.52	25.99	39.673	NA	NA	NA	NA	NA	NA	NA	NA	NA	NA	NA
299	Posp-17568	51	NA	Posp-15708	B6.p53	Posp-15756	FVB.GFP	10/6/22	10/23/22	17	M	WT	NC	8	42	205200	1.563	4.057	NA	NA	14.348	0.98	12.91	NA	NA	NA	23.543	1.57	20.98	NA	NA	NA	NA	NA	28.272	2.96	24.06	32.246	33.315	3.19	28.41	39.231	7.95	30.42	41.492	42.545	NA	NA	NA
300	Posp-17569	51	NA	Posp-15708	B6.p53	Posp-15756	FVB.GFP	10/6/22	10/23/22	17	M	WT	HFD	8	42	205201	1.354	3.622	NA	NA	14.828	1.46	12.81	NA	NA	NA	24.475	1.49	21.92	NA	NA	NA	NA	NA	32.164	6.51	24.19	40.602	40.093	10.99	28.06	34.834	3.09	30.9	36.108	38.21	NA	NA	NA
301	Posp-17570	51	NA	Posp-15708	B6.p53	Posp-15756	FVB.GFP	10/6/22	10/23/22	17	F	Tp53	NC	8	42	205202	1.554	4.981	NA	NA	14.168	1.96	11.57	NA	NA	NA	20.032	1.39	17.45	NA	NA	NA	NA	NA	22.846	1.53	19.46	25.183	27.894	5.74	28.7	31.095	6.14	23.33	35.686	37.706	NA	NA	NA
302	Posp-17571	51	NA	Posp-15708	B6.p53	Posp-15756	FVB.GFP	10/6/22	10/23/22	17	M	Tp53	NC	8	42	205200	1.356	3.992	NA	NA	12.163	1.06	10.7	NA	NA	NA	25.363	1.83	22.29	NA	NA	NA	NA	NA	NA	NA	NA	NA	NA	NA	NA	NA	NA	NA	NA	NA	NA	NA	NA
303	Posp-17572	51	NA	Posp-15708	B6.p53	Posp-15756	FVB.GFP	10/6/22	10/23/22	17	M	Tp53	HFD	8	42	205201	1.446	4.691	NA	NA	16.642	1.63	14.17	NA	NA	NA	26.57	1.72	22.7	NA	NA	NA	NA	NA	34.953	5.23	28.29	33.373	36.071	5.72	28.7	37.806	6.13	30.35	37.975	35.802	NA	NA	NA
304	Posp-17573	51	NA	Posp-15708	B6.p53	Posp-15756	FVB.GFP	10/6/22	10/23/22	17	M	WT	NC	8	42	205200	1.522	4.75	NA	NA	16.966	1.6	14.52	NA	NA	NA	25.761	1.78	22.94	NA	NA	NA	NA	NA	30.877	1.72	27.67	33.064	34.386	13.42	22.31	40.877	7.65	31.83	41.018	44.774	NA	NA	NA
305	Posp-17574	51	NA	Posp-15708	B6.p53	Posp-15756	FVB.GFP	10/6/22	10/23/22	17	F	WT	HFD	8	42	205203	1.373	4.367	NA	NA	13.711	1.74	11.23	NA	NA	NA	18.626	1.66	15.87	NA	NA	NA	NA	NA	24.467	4.72	18.31	30.48	NA	NA	NA	36.34	13.1	22.32	40.337	39.041	NA	NA	NA
306	Posp-17575	51	NA	Posp-15708	B6.p53	Posp-15756	FVB.GFP	10/6/22	10/23/22	17	M	Tp53	HFD	8	42	205201	1.323	4.1	NA	NA	15.909	1.51	13.51	NA	NA	NA	26.521	1.52	23.87	NA	NA	NA	NA	NA	33.673	3.73	28.09	37.252	39.631	8.18	29.68	36.022	3.9	31.31	39.832	NA	NA	NA	NA
307	Posp-17576	51	NA	Posp-15708	B6.p53	Posp-15756	FVB.GFP	10/6/22	10/23/22	17	M	Tp53	NC	8	42	205200	1.436	4.26	NA	NA	14.752	1.42	12.47	NA	NA	NA	24.138	1.3	21.35	NA	NA	NA	NA	NA	30.265	1.72	27.28	33.669	37.821	5.79	30.19	41.955	8.45	32.19	43.374	44.591	NA	NA	NA
308	Posp-17577	51	NA	Posp-15708	B6.p53	Posp-15756	FVB.GFP	10/6/22	10/23/22	17	M	Tp53	NC	8	42	205200	1.53	5.099	NA	NA	16.402	1.69	13.94	NA	NA	NA	25.112	1.98	21.63	NA	NA	NA	NA	NA	31.606	2.72	27.62	36.045	37.608	4.41	31.45	41.828	8.56	32.53	42.11	43.97	NA	NA	NA
309	Posp-17579	51	NA	Posp-15708	B6.p53	Posp-15756	FVB.GFP	10/6/22	10/23/22	17	M	Tp53	HFD	8	42	205201	1.351	4.321	NA	NA	16.128	1.62	13.95	NA	NA	NA	25.778	1.68	22.71	NA	NA	NA	NA	NA	33.625	5.54	26.71	35.988	39.763	8.67	29.46	44.841	12.04	32.2	NA	NA	NA	NA	NA
310	Posp-17580	52	NA	Posp-15711	B6.p53	Posp-15756	FVB.GFP	10/7/22	10/25/22	18	F	Tp53	NC	8	42	205202	1.522	4.833	NA	NA	13.677	1.52	11.66	NA	NA	NA	18.446	1.19	16.27	NA	NA	NA	NA	NA	23.461	1.95	19.62	26.286	28.992	7.14	30.31	27.992	3.9	22.55	29.601	34.847	NA	NA	NA
311	Posp-17581	52	NA	Posp-15711	B6.p53	Posp-15756	FVB.GFP	10/7/22	10/25/22	18	M	WT	NC	8	42	205204	1.556	4.62	NA	NA	15.644	1.6	13.54	NA	NA	NA	25.804	1.89	22.7	NA	NA	NA	NA	NA	32.972	3.16	27.8	37.614	38.73	2.71	32.12	41.737	7.19	32.96	44.159	44.928	NA	NA	NA
312	Posp-17583	52	NA	Posp-15711	B6.p53	Posp-15756	FVB.GFP	10/7/22	10/25/22	18	M	Tp53	NC	8	42	205204	1.561	5.359	NA	NA	16.893	1.89	14.45	NA	NA	NA	25.039	1.92	21.65	NA	NA	NA	NA	NA	33.19	4.29	27.13	35.547	36.21	2.12	30.02	40.82	4.14	35.13	44.506	47.655	NA	NA	NA
313	Posp-17584	52	NA	Posp-15711	B6.p53	Posp-15756	FVB.GFP	10/7/22	10/25/22	18	M	WT	NC	8	42	205204	1.645	5.103	NA	NA	16.894	1.61	14.68	NA	NA	NA	25.248	1.96	22.04	NA	NA	NA	NA	NA	30.746	1.18	28.32	32.563	33.622	10.35	23.13	36.235	2.85	31.23	40.089	42.771	NA	NA	NA
314	Posp-17585	52	NA	Posp-15711	B6.p53	Posp-15756	FVB.GFP	10/7/22	10/25/22	18	M	Tp53	NC	8	42	205204	1.517	4.799	NA	NA	16.398	1.68	13.89	NA	NA	NA	26.393	1.3	24.12	NA	NA	NA	NA	NA	31.523	1.44	28.54	32.852	NA	NA	NA	NA	NA	NA	NA	NA	NA	NA	NA
315	Posp-17586	52	NA	Posp-15711	B6.p53	Posp-15756	FVB.GFP	10/7/22	10/25/22	18	F	WT	NC	8	42	205202	1.584	5.406	NA	NA	15.6	1.33	13.19	NA	NA	NA	20.238	1.8	17.08	NA	NA	NA	NA	NA	24.238	2.48	20.02	28.237	34.961	10.37	22.81	39.331	15.31	22.76	42.569	44.762	NA	NA	NA
316	Posp-17587	52	NA	Posp-15711	B6.p53	Posp-15756	FVB.GFP	10/7/22	10/25/22	18	F	Tp53	HFD	8	42	205203	1.56	4.969	NA	NA	13.745	1.53	11.62	NA	NA	NA	18.779	1.76	16.09	NA	NA	NA	NA	NA	23.931	3.36	19.4	29.799	34.393	12.66	22.58	39.547	14.42	24.47	42.427	43.468	NA	NA	NA
317	Posp-17588	52	NA	Posp-15711	B6.p53	Posp-15756	FVB.GFP	10/7/22	10/25/22	18	F	WT	HFD	8	42	205203	1.434	5.21	NA	NA	14.717	1.35	12.62	NA	NA	NA	18.98	1.41	16.34	NA	NA	NA	NA	NA	25.998	5.36	19.23	29.711	36.492	4.91	21.85	43.728	18.86	24.08	52.592	56.013	NA	NA	NA
318	Posp-17589	52	NA	Posp-15711	B6.p53	Posp-15756	FVB.GFP	10/7/22	10/25/22	18	F	WT	NC	8	42	205202	1.422	4.895	NA	NA	14.483	1.41	12.51	NA	NA	NA	19.434	1.38	16.97	NA	NA	NA	NA	NA	22.665	2.02	19.12	25.653	NA	NA	NA	35.404	9.89	24.12	34.145	39.944	NA	NA	NA
[truncated: 26 more columns]
